# Supplementary material for: 3-Isobutyl 5-methyl 2,6-dimethyl-4-(2-nitro­phen­yl)pyridine-3,5-dicarboxyl­ate
Source: Acta Crystallogr Sect E Struct Rep Online. 2009 Dec 9;66(Pt 1):o86. doi: 10.1107/S1600536809051988 (PMC2980128; doi:10.1107/S1600536809051988)
Supplement: Supplementary file 1 [file e-66-00o86-sup1.cif]

##############################################################################
###                                                                        ###
###        Electronic paper (Acta Crystallographica Section E)             ###
###                                                                        ###
##############################################################################
#                                                                            #
# This CIF contains the data in a paper accepted for publication in Acta     #
# Crystallographica Section E. It conforms to the requirements of Notes      #
# for Authors for Section E, and has been peer reviewed under the auspices   #
# of the IUCr Commission on Journals.                                        #
#                                                                            #
# Full details of the Crystallographic Information File format               #
# are given in the paper "The Crystallographic Information File (CIF):       #
# a New Standard Archive File for Crystallography" by S. R. Hall, F. H.      #
# Allen and I. D. Brown [Acta Cryst. (1991), A47, 655-685].                  #
#                                                                            #
# The current version of the core CIF dictionary is obtainable from          #
# ftp://ftp.iucr.org/pub/cif_core.dic. The current version number is 2.4.    #
#                                                                            #
# Software is freely available for graphical display of the structure(s) in  #
# this CIF.  For information consult the CIF home page http://www.iucr.org/  #
# cif/home.html                                                              #
#                                                                            #
# This file may be used for bona fide research purposes within the           #
# scientific community so long as proper attribution is given to the journal # 
# article from which it was obtained.                                        #
#                                                                            #
##############################################################################
                                             
data_I
_audit_creation_method     SHELXL-97
_journal_date_recd_electronic     2009-11-19
_journal_date_accepted     2009-12-03
_journal_name_full     'Acta Crystallographica, Section E'
_journal_year     2010
_journal_volume     66
_journal_issue      1
_journal_page_first     o86
_journal_page_last     o86
_journal_paper_category     QO
_journal_coeditor_code     PK2213
_publ_contact_author_name     'Prof. Jiang Ru'
_publ_contact_author_address
;
Department of Chemistry
School of Pharmacy
Fourth Military Medical University
Changle West Road 17, 710032, Xi-An
China
;
_publ_contact_author_email     jiangru@fmmu.edu.cn
_publ_contact_author_fax     '+86-29-8477-6945'
_publ_contact_author_phone     '+86-29-8477-4470'
_publ_section_title
;
3-Isobutyl 5-methyl 2,6-dimethyl-4-(2-nitrophenyl)pyridine-3,5-dicarboxylate
;
loop_
    _publ_author_name
    _publ_author_footnote
    _publ_author_address
    'Chen, Hui' .
;
Department of Chemistry
School of Pharmacy
Fourth Military Medical University
Changle West Road 17, 710032, Xi-An
People's Republic of China
;
    'Luo, Jing' .
;
Department of Shannxi Institute for Food and Drug Control
Zhuque Road 431,710061 Xi-An
People's Republic of China
;
    'Jing, Lin-Lin' .
;
Department of Chemistry
School of Pharmacy
Fourth Military Medical University
Changle West Road 17, 710032, Xi-An
People's Republic of China
;
    'Jiang, Ru' .
;
Department of Chemistry
School of Pharmacy
Fourth Military Medical University
Changle West Road 17, 710032, Xi-An
People's Republic of China
;
_chemical_name_systematic
;
3-Isobutyl 5-methyl 2,6-dimethyl-4-(2-nitrophenyl)pyridine-3,5-dicarboxylate
;
_chemical_name_common     ?
_chemical_formula_moiety     'C20 H22 N2 O6'
_chemical_formula_sum     'C20 H22 N2 O6'
_chemical_formula_iupac     'C20 H22 N2 O6'
_chemical_formula_weight     386.40
_chemical_melting_point     ?
_symmetry_cell_setting     Monoclinic
_symmetry_space_group_name_H-M     'P 21/c'
_symmetry_space_group_name_Hall     '-P 2ybc'
loop_
    _symmetry_equiv_pos_as_xyz
    'x, y, z'
    '-x, y+1/2, -z+1/2'
    '-x, -y, -z'
    'x, -y-1/2, z-1/2'
_cell_length_a     8.4222(9)
_cell_length_b     16.5850(16)
_cell_length_c     14.5011(15)
_cell_angle_alpha     90.00
_cell_angle_beta     102.748(2)
_cell_angle_gamma     90.00
_cell_volume     1975.6(4)
_cell_formula_units_Z     4
_cell_measurement_reflns_used     3360
_cell_measurement_theta_min     2.46
_cell_measurement_theta_max     25.25
_cell_measurement_temperature     296(2)
_exptl_crystal_description     block
_exptl_crystal_colour     colorless
_exptl_crystal_size_max     0.12
_exptl_crystal_size_mid     0.10
_exptl_crystal_size_min     0.08
_exptl_crystal_density_diffrn     1.299
_exptl_crystal_density_meas     ?
_exptl_crystal_density_method     'not measured'
_exptl_crystal_F_000     816
_exptl_absorpt_coefficient_mu     0.097
_exptl_absorpt_correction_type     'multi-scan'
_exptl_absorpt_process_details     '(SADABS; Bruker, 2001)'
_exptl_absorpt_correction_T_min     0.989
_exptl_absorpt_correction_T_max     0.992
_exptl_special_details
;
;
_diffrn_ambient_temperature     296(2)
_diffrn_radiation_type     MoK\a
_diffrn_radiation_wavelength     0.71073
_diffrn_radiation_source     'fine-focus sealed tube'
_diffrn_radiation_monochromator     graphite
_diffrn_measurement_device_type     'Bruker APEXII CCD'
_diffrn_measurement_method     '\f and \w scans'
_diffrn_detector_area_resol_mean     ?
_diffrn_reflns_number     10199
_diffrn_reflns_av_R_equivalents     0.0199
_diffrn_reflns_av_sigmaI/netI     0.0231
_diffrn_reflns_theta_min     1.89
_diffrn_reflns_theta_max     25.49
_diffrn_reflns_theta_full     25.49
_diffrn_measured_fraction_theta_max     1.000
_diffrn_measured_fraction_theta_full     1.000
_diffrn_reflns_limit_h_min     -9
_diffrn_reflns_limit_h_max     10
_diffrn_reflns_limit_k_min     -20
_diffrn_reflns_limit_k_max     16
_diffrn_reflns_limit_l_min     -17
_diffrn_reflns_limit_l_max     14
_diffrn_standards_number     0
_diffrn_standards_interval_count     .
_diffrn_standards_interval_time     .
_diffrn_standards_decay_%     ?
_refine_special_details
;
Refinement of <i>F</i>^2^ against ALL reflections. The weighted <i>R</i>-factor
<i>wR</i> and goodness of fit <i>S</i> are based on <i>F</i>^2^, conventional
<i>R</i>-factors <i>R</i> are based on <i>F</i>, with <i>F</i> set to zero for
negative <i>F</i>^2^. The threshold expression of <i>F</i>^2^ >
\s(<i>F</i>^2^) is used only for calculating <i>R</i>-factors(gt) <i>etc</i>.
and is not relevant to the choice of reflections for refinement.
<i>R</i>-factors based on <i>F</i>^2^ are statistically about twice as large
as those based on <i>F</i>, and <i>R</i>-- factors based on ALL data will be
even larger.
;
_reflns_number_total     3683
_reflns_number_gt     2718
_reflns_threshold_expression     I>2\s(I)
_refine_ls_structure_factor_coef     Fsqd
_refine_ls_matrix_type     full
_refine_ls_R_factor_all     0.0641
_refine_ls_R_factor_gt     0.0457
_refine_ls_wR_factor_gt     0.1372
_refine_ls_wR_factor_ref     0.1536
_refine_ls_goodness_of_fit_ref     1.008
_refine_ls_restrained_S_all     1.008
_refine_ls_number_reflns     3683
_refine_ls_number_parameters     259
_refine_ls_number_restraints     0
_refine_ls_hydrogen_treatment     constr
_refine_ls_weighting_scheme     calc
_refine_ls_weighting_details
         'calc w=1/[\s^2^(Fo^2^)+(0.0900P)^2^+0.3869P] where P=(Fo^2^+2Fc^2^)/3'
_atom_sites_solution_hydrogens     geom
_atom_sites_solution_primary     direct
_atom_sites_solution_secondary     difmap
_refine_ls_shift/su_max     0.000
_refine_ls_shift/su_mean     0.000
_refine_diff_density_max     0.282
_refine_diff_density_min     -0.211
_refine_ls_extinction_method     none
loop_
    _atom_type_symbol
    _atom_type_description
    _atom_type_scat_dispersion_real
    _atom_type_scat_dispersion_imag
    _atom_type_scat_source
    'C' 'C' 0.0033 0.0016
                         'International Tables Vol C Tables 4.2.6.8 and 6.1.1.4'
    'H' 'H' 0.0000 0.0000
                         'International Tables Vol C Tables 4.2.6.8 and 6.1.1.4'
    'N' 'N' 0.0061 0.0033
                         'International Tables Vol C Tables 4.2.6.8 and 6.1.1.4'
    'O' 'O' 0.0106 0.0060
                         'International Tables Vol C Tables 4.2.6.8 and 6.1.1.4'
_computing_data_collection     'APEX2 (Bruker, 2004)'
_computing_cell_refinement     'SAINT-Plus (Bruker, 2001)'
_computing_data_reduction     'SAINT-Plus (Bruker, 2001)'
_computing_structure_solution     'SHELXS-97 (Sheldrick, 2008)'
_computing_structure_refinement     'SHELXL-97 (Sheldrick, 2008)'
_computing_molecular_graphics     'SHELXTL (Sheldrick, 2008)'
_computing_publication_material     'SHELXTL (Sheldrick, 2008)'
loop_
    _atom_site_type_symbol
    _atom_site_label
    _atom_site_fract_x
    _atom_site_fract_y
    _atom_site_fract_z
    _atom_site_U_iso_or_equiv
    _atom_site_adp_type
    _atom_site_calc_flag
    _atom_site_refinement_flags
    _atom_site_occupancy
    _atom_site_disorder_assembly
    _atom_site_disorder_group
    C C1 0.6743(2) 0.17497(11) 0.80315(14) 0.0478(5) Uani d . 1 . .
    C C2 0.5729(3) 0.17694(15) 0.71437(18) 0.0685(7) Uani d . 1 . .
    H H2 0.4764 0.1476 0.7020 0.082 Uiso calc R 1 . .
    C C3 0.6151(4) 0.22258(17) 0.64421(17) 0.0765(8) Uani d . 1 . .
    H H3 0.5462 0.2250 0.5846 0.092 Uiso calc R 1 . .
    C C4 0.7583(3) 0.26433(15) 0.66227(16) 0.0700(7) Uani d . 1 . .
    H H4 0.7877 0.2944 0.6145 0.084 Uiso calc R 1 . .
    C C5 0.8585(3) 0.26212(12) 0.75035(15) 0.0546(5) Uani d . 1 . .
    H H5 0.9559 0.2907 0.7614 0.066 Uiso calc R 1 . .
    C C6 0.8188(2) 0.21826(11) 0.82405(13) 0.0412(4) Uani d . 1 . .
    C C7 0.9348(2) 0.22295(10) 0.91819(12) 0.0376(4) Uani d . 1 . .
    C C8 1.0480(2) 0.16259(10) 0.95138(13) 0.0403(4) Uani d . 1 . .
    C C9 1.1657(2) 0.17571(11) 1.03476(14) 0.0443(5) Uani d . 1 . .
    C C10 1.0622(2) 0.30249(11) 1.05295(14) 0.0457(5) Uani d . 1 . .
    C C11 0.9444(2) 0.29486(10) 0.96861(13) 0.0396(4) Uani d . 1 . .
    C C12 1.0756(3) 0.37681(14) 1.11321(18) 0.0692(7) Uani d . 1 . .
    H H12A 1.1441 0.3659 1.1741 0.104 Uiso calc R 1 . .
    H H12B 0.9693 0.3923 1.1206 0.104 Uiso calc R 1 . .
    H H12C 1.1219 0.4198 1.0834 0.104 Uiso calc R 1 . .
    C C13 1.2955(3) 0.11554(13) 1.07470(17) 0.0617(6) Uani d . 1 . .
    H H13A 1.3734 0.1132 1.0354 0.093 Uiso calc R 1 . .
    H H13B 1.2471 0.0634 1.0768 0.093 Uiso calc R 1 . .
    H H13C 1.3492 0.1315 1.1375 0.093 Uiso calc R 1 . .
    C C14 1.1842(3) -0.01320(15) 0.8348(2) 0.0854(9) Uani d . 1 . .
    H H14A 1.1540 -0.0537 0.8750 0.128 Uiso calc R 1 . .
    H H14B 1.2928 -0.0234 0.8272 0.128 Uiso calc R 1 . .
    H H14C 1.1102 -0.0147 0.7741 0.128 Uiso calc R 1 . .
    C C15 0.5685(2) 0.41210(14) 0.8841(2) 0.0660(6) Uani d . 1 . .
    H H15A 0.5611 0.4127 0.8164 0.079 Uiso calc R 1 . .
    H H15B 0.6066 0.4646 0.9092 0.079 Uiso calc R 1 . .
    C C16 0.4058(3) 0.39528(15) 0.90375(19) 0.0657(6) Uani d . 1 . .
    H H16 0.4179 0.3963 0.9725 0.079 Uiso calc R 1 . .
    C C17 0.2888(3) 0.46254(19) 0.8627(2) 0.0936(9) Uani d . 1 . .
    H H17A 0.3328 0.5134 0.8878 0.140 Uiso calc R 1 . .
    H H17B 0.1859 0.4537 0.8792 0.140 Uiso calc R 1 . .
    H H17C 0.2738 0.4630 0.7951 0.140 Uiso calc R 1 . .
    C C18 0.3416(3) 0.31309(17) 0.8696(2) 0.0772(7) Uani d . 1 . .
    H H18A 0.3292 0.3100 0.8023 0.116 Uiso calc R 1 . .
    H H18B 0.2380 0.3046 0.8853 0.116 Uiso calc R 1 . .
    H H18C 0.4167 0.2724 0.8994 0.116 Uiso calc R 1 . .
    C C19 1.0395(2) 0.08501(11) 0.89873(15) 0.0471(5) Uani d . 1 . .
    C C20 0.8372(2) 0.36417(11) 0.93117(14) 0.0445(4) Uani d . 1 . .
    N N1 0.62323(19) 0.12682(11) 0.87582(15) 0.0588(5) Uani d . 1 . .
    N N2 1.16919(19) 0.24420(10) 1.08444(12) 0.0492(4) Uani d . 1 . .
    O O1 0.9204(2) 0.04564(10) 0.87632(16) 0.0907(7) Uani d . 1 . .
    O O2 1.17751(19) 0.06580(9) 0.87727(13) 0.0710(5) Uani d . 1 . .
    O O3 0.68230(15) 0.34992(8) 0.92811(11) 0.0558(4) Uani d . 1 . .
    O O4 0.88648(19) 0.42597(9) 0.90518(15) 0.0768(5) Uani d . 1 . .
    O O5 0.6685(2) 0.14682(11) 0.95800(12) 0.0725(5) Uani d . 1 . .
    O O6 0.5362(2) 0.06843(12) 0.85059(16) 0.0947(6) Uani d . 1 . .
loop_
    _atom_site_aniso_label
    _atom_site_aniso_U_11
    _atom_site_aniso_U_22
    _atom_site_aniso_U_33
    _atom_site_aniso_U_12
    _atom_site_aniso_U_13
    _atom_site_aniso_U_23
    C1 0.0388(10) 0.0479(11) 0.0536(11) 0.0019(8) 0.0038(8) -0.0091(9)
    C2 0.0533(13) 0.0721(15) 0.0683(16) 0.0055(11) -0.0123(11) -0.0226(13)
    C3 0.092(2) 0.0798(17) 0.0451(13) 0.0281(15) -0.0131(12) -0.0107(12)
    C4 0.0932(19) 0.0689(15) 0.0452(13) 0.0206(14) 0.0095(12) 0.0037(11)
    C5 0.0598(13) 0.0534(12) 0.0503(12) 0.0046(9) 0.0114(10) 0.0032(9)
    C6 0.0401(9) 0.0398(9) 0.0419(10) 0.0058(7) 0.0055(8) -0.0032(8)
    C7 0.0324(9) 0.0385(9) 0.0416(10) -0.0045(7) 0.0076(7) 0.0009(7)
    C8 0.0373(9) 0.0349(9) 0.0481(10) -0.0035(7) 0.0079(8) 0.0025(8)
    C9 0.0385(9) 0.0405(10) 0.0516(11) -0.0036(7) 0.0048(8) 0.0042(8)
    C10 0.0406(10) 0.0438(10) 0.0505(11) -0.0046(8) 0.0050(8) -0.0062(9)
    C11 0.0322(9) 0.0383(9) 0.0489(10) -0.0028(7) 0.0100(8) -0.0006(8)
    C12 0.0661(14) 0.0570(14) 0.0759(16) -0.0003(11) -0.0032(12) -0.0225(12)
    C13 0.0572(13) 0.0538(13) 0.0644(14) 0.0057(10) -0.0074(10) 0.0045(10)
    C14 0.0797(17) 0.0593(15) 0.121(2) 0.0004(13) 0.0313(16) -0.0361(15)
    C15 0.0462(12) 0.0578(13) 0.0916(17) 0.0121(10) 0.0101(11) 0.0198(12)
    C16 0.0487(12) 0.0741(15) 0.0734(15) 0.0114(11) 0.0116(11) 0.0161(12)
    C17 0.0564(15) 0.098(2) 0.124(3) 0.0277(14) 0.0160(15) 0.0310(19)
    C18 0.0513(13) 0.0931(19) 0.0862(18) -0.0068(13) 0.0130(12) 0.0095(15)
    C19 0.0409(10) 0.0378(10) 0.0592(12) -0.0002(8) 0.0035(9) 0.0003(9)
    C20 0.0402(10) 0.0391(10) 0.0533(11) -0.0018(8) 0.0084(8) -0.0020(8)
    N1 0.0403(9) 0.0596(11) 0.0751(13) -0.0099(8) 0.0099(9) -0.0080(10)
    N2 0.0433(9) 0.0479(9) 0.0512(10) -0.0021(7) -0.0010(7) -0.0025(7)
    O1 0.0535(9) 0.0594(10) 0.1577(19) -0.0133(8) 0.0201(11) -0.0422(11)
    O2 0.0602(9) 0.0568(9) 0.1024(13) -0.0086(7) 0.0317(9) -0.0292(8)
    O3 0.0370(7) 0.0486(8) 0.0804(10) 0.0036(6) 0.0101(7) 0.0143(7)
    O4 0.0538(9) 0.0472(9) 0.1299(16) 0.0000(7) 0.0214(9) 0.0233(9)
    O5 0.0717(11) 0.0852(12) 0.0627(11) -0.0205(9) 0.0197(8) -0.0001(9)
    O6 0.0713(11) 0.0836(13) 0.1256(17) -0.0391(10) 0.0141(11) -0.0118(11)
_geom_special_details
;
All e.s.d.'s (except the e.s.d. in the dihedral angle between two l.s. planes)
are estimated using the full covariance matrix. The cell e.s.d.'s are taken
into account individually in the estimation of e.s.d.'s in distances, angles
and torsion angles; correlations between e.s.d.'s in cell parameters are only
used when they are defined by crystal symmetry. An approximate (isotropic)
treatment of cell e.s.d.'s is used for estimating e.s.d.'s involving l.s.
planes.
;
loop_
    _geom_bond_atom_site_label_1
    _geom_bond_atom_site_label_2
    _geom_bond_site_symmetry_2
    _geom_bond_distance
    _geom_bond_publ_flag
    C1 C2 . 1.379(3) ?
    C1 C6 . 1.388(3) ?
    C1 N1 . 1.460(3) ?
    C2 C3 . 1.376(4) ?
    C2 H2 . 0.9300 ?
    C3 C4 . 1.365(4) ?
    C3 H3 . 0.9300 ?
    C4 C5 . 1.367(3) ?
    C4 H4 . 0.9300 ?
    C5 C6 . 1.393(3) ?
    C5 H5 . 0.9300 ?
    C6 C7 . 1.495(2) ?
    C7 C11 . 1.392(2) ?
    C7 C8 . 1.393(2) ?
    C8 C9 . 1.401(3) ?
    C8 C19 . 1.490(3) ?
    C9 N2 . 1.342(2) ?
    C9 C13 . 1.499(3) ?
    C10 N2 . 1.332(2) ?
    C10 C11 . 1.400(3) ?
    C10 C12 . 1.501(3) ?
    C11 C20 . 1.488(3) ?
    C12 H12A . 0.9600 ?
    C12 H12B . 0.9600 ?
    C12 H12C . 0.9600 ?
    C13 H13A . 0.9600 ?
    C13 H13B . 0.9600 ?
    C13 H13C . 0.9600 ?
    C14 O2 . 1.454(3) ?
    C14 H14A . 0.9600 ?
    C14 H14B . 0.9600 ?
    C14 H14C . 0.9600 ?
    C15 O3 . 1.456(2) ?
    C15 C16 . 1.486(3) ?
    C15 H15A . 0.9700 ?
    C15 H15B . 0.9700 ?
    C16 C18 . 1.509(4) ?
    C16 C17 . 1.521(3) ?
    C16 H16 . 0.9800 ?
    C17 H17A . 0.9600 ?
    C17 H17B . 0.9600 ?
    C17 H17C . 0.9600 ?
    C18 H18A . 0.9600 ?
    C18 H18B . 0.9600 ?
    C18 H18C . 0.9600 ?
    C19 O1 . 1.181(2) ?
    C19 O2 . 1.307(2) ?
    C20 O4 . 1.197(2) ?
    C20 O3 . 1.317(2) ?
    N1 O6 . 1.221(2) ?
    N1 O5 . 1.214(2) ?
loop_
    _geom_angle_atom_site_label_1
    _geom_angle_atom_site_label_2
    _geom_angle_atom_site_label_3
    _geom_angle_site_symmetry_1
    _geom_angle_site_symmetry_3
    _geom_angle
    _geom_angle_publ_flag
    C2 C1 C6 . . 121.6(2) ?
    C2 C1 N1 . . 117.79(19) ?
    C6 C1 N1 . . 120.59(17) ?
    C3 C2 C1 . . 119.7(2) ?
    C3 C2 H2 . . 120.2 ?
    C1 C2 H2 . . 120.2 ?
    C4 C3 C2 . . 119.9(2) ?
    C4 C3 H3 . . 120.0 ?
    C2 C3 H3 . . 120.0 ?
    C3 C4 C5 . . 120.2(2) ?
    C3 C4 H4 . . 119.9 ?
    C5 C4 H4 . . 119.9 ?
    C4 C5 C6 . . 121.8(2) ?
    C4 C5 H5 . . 119.1 ?
    C6 C5 H5 . . 119.1 ?
    C1 C6 C5 . . 116.75(18) ?
    C1 C6 C7 . . 126.24(17) ?
    C5 C6 C7 . . 117.00(17) ?
    C11 C7 C8 . . 118.55(16) ?
    C11 C7 C6 . . 118.36(15) ?
    C8 C7 C6 . . 122.52(15) ?
    C7 C8 C9 . . 119.11(16) ?
    C7 C8 C19 . . 119.47(16) ?
    C9 C8 C19 . . 121.41(16) ?
    N2 C9 C8 . . 121.50(16) ?
    N2 C9 C13 . . 115.35(17) ?
    C8 C9 C13 . . 123.15(17) ?
    N2 C10 C11 . . 121.95(17) ?
    N2 C10 C12 . . 116.00(17) ?
    C11 C10 C12 . . 122.05(17) ?
    C7 C11 C10 . . 118.98(16) ?
    C7 C11 C20 . . 120.65(16) ?
    C10 C11 C20 . . 120.30(16) ?
    C10 C12 H12A . . 109.5 ?
    C10 C12 H12B . . 109.5 ?
    H12A C12 H12B . . 109.5 ?
    C10 C12 H12C . . 109.5 ?
    H12A C12 H12C . . 109.5 ?
    H12B C12 H12C . . 109.5 ?
    C9 C13 H13A . . 109.5 ?
    C9 C13 H13B . . 109.5 ?
    H13A C13 H13B . . 109.5 ?
    C9 C13 H13C . . 109.5 ?
    H13A C13 H13C . . 109.5 ?
    H13B C13 H13C . . 109.5 ?
    O2 C14 H14A . . 109.5 ?
    O2 C14 H14B . . 109.5 ?
    H14A C14 H14B . . 109.5 ?
    O2 C14 H14C . . 109.5 ?
    H14A C14 H14C . . 109.5 ?
    H14B C14 H14C . . 109.5 ?
    O3 C15 C16 . . 109.20(18) ?
    O3 C15 H15A . . 109.8 ?
    C16 C15 H15A . . 109.8 ?
    O3 C15 H15B . . 109.8 ?
    C16 C15 H15B . . 109.8 ?
    H15A C15 H15B . . 108.3 ?
    C15 C16 C18 . . 112.7(2) ?
    C15 C16 C17 . . 109.4(2) ?
    C18 C16 C17 . . 112.3(2) ?
    C15 C16 H16 . . 107.4 ?
    C18 C16 H16 . . 107.4 ?
    C17 C16 H16 . . 107.4 ?
    C16 C17 H17A . . 109.5 ?
    C16 C17 H17B . . 109.5 ?
    H17A C17 H17B . . 109.5 ?
    C16 C17 H17C . . 109.5 ?
    H17A C17 H17C . . 109.5 ?
    H17B C17 H17C . . 109.5 ?
    C16 C18 H18A . . 109.5 ?
    C16 C18 H18B . . 109.5 ?
    H18A C18 H18B . . 109.5 ?
    C16 C18 H18C . . 109.5 ?
    H18A C18 H18C . . 109.5 ?
    H18B C18 H18C . . 109.5 ?
    O1 C19 O2 . . 123.08(19) ?
    O1 C19 C8 . . 124.05(19) ?
    O2 C19 C8 . . 112.84(16) ?
    O4 C20 O3 . . 123.53(18) ?
    O4 C20 C11 . . 123.49(17) ?
    O3 C20 C11 . . 112.97(15) ?
    O6 N1 O5 . . 123.3(2) ?
    O6 N1 C1 . . 118.1(2) ?
    O5 N1 C1 . . 118.68(17) ?
    C10 N2 C9 . . 119.82(16) ?
    C19 O2 C14 . . 116.10(18) ?
    C20 O3 C15 . . 116.05(15) ?
loop_
    _geom_hbond_atom_site_label_D
    _geom_hbond_atom_site_label_H
    _geom_hbond_atom_site_label_A
    _geom_hbond_site_symmetry_A
    _geom_hbond_distance_DH
    _geom_hbond_distance_HA
    _geom_hbond_distance_DA
    _geom_hbond_angle_DHA
    C12 H12C O4 3_767 0.96 2.57 3.303(3) 134
    C13 H13B O1 3_757 0.96 2.48 3.395(3) 160
    C14 H14B O6 1_655 0.96 2.52 3.221(3) 130
