# Supplementary material for: 3-Isobutyl 5-methyl 2,6-dimethyl-4-(2-nitro­phen­yl)pyridine-3,5-dicarboxyl­ate
Source: Acta Crystallogr Sect E Struct Rep Online. 2009 Dec 9;66(Pt 1):o86. doi: 10.1107/S1600536809051988 (PMC2980128; doi:10.1107/S1600536809051988)
Supplement: Supplementary file 2 [file e-66-00o86-Isup2.hkl]

# 
# h,k,l, Fc-squared, Fo-squared, sigma(Fo-squared) and status flag 
# 
data_I
_shelx_title ' p21c in P2(1)/c' 
_shelx_refln_list_code          4 
_shelx_F_calc_maximum      190.99 
_exptl_crystal_F_000       816.00 
_reflns_d_resolution_high  0.8257 
 
loop_ 
 _symmetry_equiv_pos_as_xyz 
 'x, y, z' 
 '-x, y+1/2, -z+1/2' 
 '-x, -y, -z' 
 'x, -y-1/2, z-1/2' 
 
_cell_length_a     8.4222 
_cell_length_b    16.5850 
_cell_length_c    14.5011 
_cell_angle_alpha  90.000 
_cell_angle_beta  102.748 
_cell_angle_gamma  90.000 
 
_shelx_F_squared_multiplier     1.000 
 
loop_ 
 _refln_index_h 
 _refln_index_k 
 _refln_index_l 
 _refln_F_squared_calc 
 _refln_F_squared_meas 
 _refln_F_squared_sigma 
 _refln_observed_status 
   1   0   0     3834.91     3761.00     42.03 o 
   2   0   0      353.25      295.47      3.37 o 
   3   0   0      104.57      114.58      3.07 o 
   4   0   0     5048.85     4655.72     32.89 o 
   5   0   0       83.37       57.80      2.33 o 
   6   0   0      196.16      187.65      5.14 o 
   7   0   0       24.32       26.29      2.95 o 
   8   0   0     1353.48     1365.17     20.01 o 
   9   0   0      287.29      266.84      8.88 o 
   1   1   0     6068.73     5877.95     82.64 o 
   2   1   0     2566.48     2535.10     13.87 o 
   3   1   0      884.95      850.07      5.62 o 
   4   1   0       13.54       20.33      1.26 o 
   5   1   0       32.86       46.92      1.69 o 
   6   1   0       90.52       94.95      2.58 o 
   7   1   0        2.09        1.33      1.21 o 
   8   1   0       87.26       96.20      3.84 o 
   9   1   0        8.59        5.11      2.42 o 
   0   2   0     8056.72     7916.81     86.68 o 
   1   2   0      620.02      539.12      6.04 o 
   2   2   0      273.66      251.45      3.43 o 
   3   2   0      582.26      518.01      4.51 o 
   4   2   0      285.71      346.52      3.97 o 
   5   2   0      148.65      141.34      2.79 o 
   6   2   0      215.18      175.55      3.83 o 
   7   2   0       85.89       84.74      3.86 o 
   8   2   0       92.70       82.52      3.52 o 
   9   2   0       71.78       76.90      4.36 o 
   1   3   0     1299.94     1311.81     14.15 o 
   2   3   0      316.83      297.32      3.41 o 
   3   3   0      989.13      952.83      6.96 o 
   4   3   0      162.92      163.23      3.01 o 
   5   3   0      315.87      339.29      4.42 o 
   6   3   0      441.81      436.96      5.56 o 
   7   3   0        5.11        4.56      1.24 o 
   8   3   0      187.08      190.10      5.02 o 
   9   3   0        4.84        7.56      2.84 o 
   0   4   0     2062.82     1943.67     46.97 o 
   1   4   0     5136.85     5244.21     30.28 o 
   2   4   0      626.33      677.56      6.06 o 
   3   4   0     3657.73     3484.28     19.61 o 
   4   4   0      231.90      202.27      4.20 o 
   5   4   0      163.29      186.91      3.28 o 
   6   4   0       40.30       32.72      1.92 o 
   7   4   0       27.30       28.10      2.65 o 
   8   4   0        0.03       -1.35      1.56 o 
   9   4   0       21.23       17.74      3.23 o 
   1   5   0      106.82      108.46      2.06 o 
   2   5   0     4863.66     4887.92     29.32 o 
   3   5   0     3728.93     3999.75     22.33 o 
   4   5   0       24.51       29.03      1.34 o 
   5   5   0     1456.04     1536.67     14.45 o 
   6   5   0        2.74        4.41      1.26 o 
   7   5   0      196.67      199.87      4.82 o 
   8   5   0       31.77       34.14      4.83 o 
   9   5   0        3.58        1.03      2.39 o 
   0   6   0     1530.98     1484.41     14.95 o 
   1   6   0      629.85      596.26      5.52 o 
   2   6   0      915.97      841.14      7.63 o 
   3   6   0     4161.49     4335.18     24.43 o 
   4   6   0        0.05        0.08      0.65 o 
   5   6   0       77.10       88.15      4.32 o 
   6   6   0      294.99      309.63      5.68 o 
   7   6   0       54.74       69.15      3.22 o 
   8   6   0       93.08       88.83      5.38 o 
   9   6   0       11.04       14.26      3.42 o 
   1   7   0        2.08        8.25      0.77 o 
   2   7   0      185.92      223.92      2.95 o 
   3   7   0      344.85      331.88      4.85 o 
   4   7   0       53.73       53.61      2.21 o 
   5   7   0       50.57       73.59      6.71 o 
   6   7   0        7.83       14.52      2.18 o 
   7   7   0        1.95        2.53      1.50 o 
   8   7   0        4.85        3.70      2.72 o 
   9   7   0       72.27       68.03      5.61 o 
   0   8   0      387.75      368.87      6.43 o 
   1   8   0      223.62      261.46      3.74 o 
   2   8   0     1425.25     1470.33     17.88 o 
   3   8   0       55.63       41.16      1.87 o 
   4   8   0       45.81       38.57      2.06 o 
   5   8   0       51.20       53.05      2.51 o 
   6   8   0       72.51       68.81      3.39 o 
   7   8   0       19.85       15.24      2.32 o 
   8   8   0       60.65       61.45      4.95 o 
   9   8   0       21.65       29.99      4.19 o 
   1   9   0      935.68      957.40      8.66 o 
   2   9   0        8.41        7.52      1.21 o 
   3   9   0       42.14       59.77      2.66 o 
   4   9   0      150.88      168.37      4.58 o 
   5   9   0      266.44      279.70      5.41 o 
   6   9   0      157.94      150.82      4.96 o 
   7   9   0       32.97       31.33      2.91 o 
   8   9   0        9.57        8.38      3.04 o 
   0  10   0      533.06      514.01      8.58 o 
   1  10   0        9.91        7.11      1.25 o 
   2  10   0      771.71      799.15      7.99 o 
   3  10   0       50.35       47.29      2.62 o 
   4  10   0       71.19       92.92      3.60 o 
   5  10   0      108.36      104.65      4.15 o 
   6  10   0      156.94      140.10      5.23 o 
   7  10   0       22.80       13.79      2.86 o 
   8  10   0        0.77       -0.27      2.29 o 
   1  11   0       78.32       67.62      3.08 o 
   2  11   0      976.91     1011.60     12.19 o 
   3  11   0       26.17       27.63      2.30 o 
   4  11   0      358.22      309.34      6.70 o 
   5  11   0        1.13       -0.16      1.50 o 
   6  11   0      558.31      563.45     10.18 o 
   7  11   0       77.92       65.55      5.40 o 
   8  11   0       77.86       84.31      5.84 o 
   0  12   0       42.49       41.44      2.94 o 
   1  12   0       37.49       34.56      3.47 o 
   2  12   0        0.90        1.64      1.39 o 
   3  12   0      207.23      208.78      5.49 o 
   4  12   0        0.59        0.83      1.54 o 
   5  12   0       12.25       12.59      2.25 o 
   6  12   0      161.59      128.77      7.07 o 
   7  12   0       88.35       71.06      5.45 o 
   1  13   0      224.34      235.83      5.75 o 
   2  13   0      114.26      123.92      6.36 o 
   3  13   0      195.31      188.86      5.57 o 
   4  13   0        7.11        5.75      2.01 o 
   5  13   0        1.49        2.49      1.82 o 
   6  13   0       57.25       36.97      4.29 o 
   7  13   0       49.10       53.19      5.06 o 
   0  14   0      132.20      138.09      5.38 o 
   1  14   0       69.77       72.66      3.69 o 
   2  14   0       23.43       15.28      2.26 o 
   3  14   0       37.97       27.05      2.89 o 
   4  14   0        1.56        0.79      1.81 o 
   5  14   0        0.07        1.90      1.80 o 
   6  14   0        1.85        0.56      2.46 o 
   7  14   0       27.19       30.02      4.28 o 
   1  15   0      477.59      503.45      9.34 o 
   2  15   0       23.59       24.42      2.77 o 
   3  15   0        1.62        3.84      1.99 o 
   4  15   0       13.28        9.94      2.38 o 
   5  15   0       42.61       41.55      3.62 o 
   6  15   0        1.05        1.44      4.72 o 
   0  16   0        6.78        9.45      4.32 o 
   1  16   0        0.02        3.44      2.01 o 
   2  16   0       56.41       50.64      3.68 o 
   3  16   0      108.37      112.15      5.02 o 
   4  16   0       41.55       40.86      3.67 o 
   5  16   0        0.00        4.61      2.95 o 
   6  16   0       10.71       14.04      3.88 o 
   1  17   0        1.38        5.10      2.98 o 
   2  17   0       14.61       18.45      2.90 o 
   3  17   0        2.97        4.23      2.34 o 
   4  17   0       18.64       24.34      3.68 o 
   5  17   0        0.35       -0.80      3.04 o 
   0  18   0        0.20        4.59      4.05 o 
   1  18   0        1.38        2.29      2.86 o 
   2  18   0        3.64        0.76      2.15 o 
   3  18   0        0.69        1.10      2.24 o 
   4  18   0        0.09        0.13      2.84 o 
   1  19   0        0.08       -2.95      2.95 o 
   2  19   0        0.42       -2.86      2.86 o 
   3  19   0        9.32       14.60      3.24 o 
   0  20   0       40.08       41.84      7.83 o 
 -10   1   1       23.44       14.58      5.40 o 
  -9   1   1       39.86       39.41      3.37 o 
  -8   1   1       41.62       42.63      4.24 o 
  -7   1   1      264.24      274.44      4.60 o 
  -6   1   1       59.79       54.07      1.77 o 
  -5   1   1      314.24      256.60      3.20 o 
  -4   1   1     1120.33     1148.86      7.40 o 
  -3   1   1        0.01        0.22      0.34 o 
  -2   1   1     9753.64     9800.85     48.69 o 
  -1   1   1      981.90      981.97      8.92 o 
   0   1   1      452.08      481.33      6.28 o 
   1   1   1      212.21      214.99      4.60 o 
   2   1   1     5786.83     5682.45     29.28 o 
   3   1   1       28.58       22.74      0.99 o 
   4   1   1        0.55        0.36      0.71 o 
   5   1   1        3.75        4.65      1.21 o 
   6   1   1      296.78      287.68      5.16 o 
   7   1   1       33.62       35.78      2.46 o 
   8   1   1        1.34       -1.21      2.56 o 
   9   1   1       14.30       17.27      3.34 o 
 -10   2   1        3.14       -3.78      4.32 o 
  -9   2   1        8.37        7.44      2.95 o 
  -8   2   1      110.51      111.81      5.05 o 
  -7   2   1        5.50        1.15      1.21 o 
  -6   2   1      107.42      118.17      3.26 o 
  -5   2   1        9.68        7.08      1.07 o 
  -4   2   1      101.17       91.66      1.67 o 
  -3   2   1      166.55      156.33      2.21 o 
  -2   2   1    12748.39    13279.93     65.47 o 
  -1   2   1     1405.72     1355.74     12.04 o 
   0   2   1     1657.64     1702.49     14.72 o 
   1   2   1      118.29      155.28      3.24 o 
   2   2   1       22.02       11.72      0.77 o 
   3   2   1      179.72      153.21      2.64 o 
   4   2   1      121.29      127.04      2.43 o 
   5   2   1       76.33       77.49      2.22 o 
   6   2   1       56.33       72.79      2.43 o 
   7   2   1      815.82      857.26     10.22 o 
   8   2   1      305.01      312.55      9.45 o 
   9   2   1       10.18        8.64      3.05 o 
  -9   3   1       13.03       13.11      3.30 o 
  -8   3   1       38.57       35.77      2.31 o 
  -7   3   1       37.36       33.16      1.92 o 
  -6   3   1      283.36      295.73      5.04 o 
  -5   3   1      451.89      425.03      4.91 o 
  -4   3   1      511.59      598.71      5.49 o 
  -3   3   1      265.92      202.69      2.59 o 
  -2   3   1     6348.70     6243.62     35.59 o 
  -1   3   1     1022.78     1029.75      8.33 o 
   0   3   1      434.49      440.51      5.56 o 
   1   3   1     3859.74     3906.68     42.41 o 
   2   3   1      427.79      384.43      4.23 o 
   3   3   1       74.00       61.51      1.51 o 
   4   3   1      651.84      677.15      6.21 o 
   5   3   1      665.31      687.39      6.84 o 
   6   3   1        0.46       -0.72      0.85 o 
   7   3   1        2.94        3.01      1.51 o 
   8   3   1       40.68       41.55      9.18 o 
   9   3   1        0.12        0.95      2.19 o 
  -9   4   1        0.46       -1.22      1.93 o 
  -8   4   1       13.07       16.86      2.01 o 
  -7   4   1      132.24      149.92      3.56 o 
  -6   4   1      257.72      262.43      4.15 o 
  -5   4   1      191.47      176.01      3.11 o 
  -4   4   1      248.14      247.66      3.33 o 
  -3   4   1      363.07      355.02      4.06 o 
  -2   4   1       64.75       59.22      1.58 o 
  -1   4   1     1932.70     1856.81     14.10 o 
   0   4   1      272.77      299.73      3.15 o 
   1   4   1      332.92      273.49      5.12 o 
   2   4   1        6.42        9.39      0.88 o 
   3   4   1       77.62       64.59      1.99 o 
   4   4   1       20.03       23.42      1.20 o 
   5   4   1       22.91       31.14      1.96 o 
   6   4   1       47.72       53.61      2.22 o 
   7   4   1       20.64       19.71      2.33 o 
   8   4   1       81.26       85.43      7.29 o 
   9   4   1        1.28        2.31      2.57 o 
  -9   5   1        3.28        2.44      2.48 o 
  -8   5   1        0.22        0.63      1.80 o 
  -7   5   1      263.34      273.14      5.53 o 
  -6   5   1       29.91       25.39      2.24 o 
  -5   5   1       18.68       23.96      1.43 o 
  -4   5   1      210.05      216.85      3.12 o 
  -3   5   1      788.72      795.44      6.36 o 
  -2   5   1       28.88       17.11      1.03 o 
  -1   5   1     2852.99     2970.04     18.60 o 
   0   5   1        0.00        2.38      1.62 o 
   1   5   1       41.24       36.82      1.19 o 
   2   5   1       31.49       26.69      1.75 o 
   3   5   1     3960.67     4346.93     27.03 o 
   4   5   1      248.68      234.42      3.43 o 
   5   5   1      185.69      217.71      3.78 o 
   6   5   1        3.12       -0.22      1.47 o 
   7   5   1        0.21       -1.27      1.44 o 
   8   5   1        1.31       -0.25      1.78 o 
   9   5   1       42.30       44.71      4.76 o 
  -9   6   1       10.54        7.64      3.52 o 
  -8   6   1       88.43       81.83      4.26 o 
  -7   6   1       83.81       76.91      3.24 o 
  -6   6   1       71.12       71.41      2.86 o 
  -5   6   1       55.39       70.27      2.07 o 
  -4   6   1      400.29      457.77      4.87 o 
  -3   6   1       16.33       12.54      0.87 o 
  -2   6   1        0.13        4.30      1.60 o 
  -1   6   1      824.26      810.19      5.99 o 
   0   6   1      135.95      155.73      3.31 o 
   1   6   1      166.04      148.51      3.21 o 
   2   6   1      992.48      987.16      8.36 o 
   3   6   1      645.11      692.30      7.97 o 
   4   6   1      233.53      236.91      5.03 o 
   5   6   1      218.27      265.42      5.74 o 
   6   6   1      135.86      146.97      4.66 o 
   7   6   1      135.08      158.44      5.27 o 
   8   6   1      144.10      165.15      6.85 o 
   9   6   1       25.53       35.09      6.75 o 
  -9   7   1       20.11       21.82      3.10 o 
  -8   7   1       67.96       63.96      4.27 o 
  -7   7   1       93.25       96.96      3.56 o 
  -6   7   1      164.33      146.77      4.09 o 
  -5   7   1       25.14       22.65      1.74 o 
  -4   7   1      114.69       82.13      3.39 o 
  -3   7   1      857.69      878.20      7.05 o 
  -2   7   1      284.84      311.61      4.28 o 
  -1   7   1      312.47      330.48      3.50 o 
   0   7   1       33.29       51.18      2.14 o 
   1   7   1      106.23       68.54      1.93 o 
   2   7   1      197.62      280.67      3.99 o 
   3   7   1      692.19      703.66      7.12 o 
   4   7   1      339.57      336.58      6.27 o 
   5   7   1        6.44       14.79      1.86 o 
   6   7   1      178.96      160.96      4.96 o 
   7   7   1       18.81       22.20      2.59 o 
   8   7   1        6.57        7.05      2.26 o 
   9   7   1        4.78        2.83      2.84 o 
  -9   8   1       19.41       28.49      3.99 o 
  -8   8   1       12.28        9.46      2.39 o 
  -7   8   1       61.31       55.06      3.61 o 
  -6   8   1       75.00       69.82      3.01 o 
  -5   8   1        7.17       11.32      1.64 o 
  -4   8   1      188.71      190.83      4.42 o 
  -3   8   1       24.34       22.00      1.60 o 
  -2   8   1      400.35      388.85      4.09 o 
  -1   8   1      150.11      140.87      2.34 o 
   0   8   1        3.62        2.81      0.97 o 
   1   8   1        6.53       10.99      2.02 o 
   2   8   1       11.65       12.70      1.12 o 
   3   8   1       62.84       58.27      2.07 o 
   4   8   1        1.82        1.01      1.03 o 
   5   8   1        0.18        0.05      1.39 o 
   6   8   1      249.86      230.08      6.07 o 
   7   8   1        0.08        0.57      2.47 o 
   8   8   1        1.81        4.41      2.07 o 
  -9   9   1        2.92        3.43      2.76 o 
  -8   9   1       76.85       86.67      4.70 o 
  -7   9   1        3.45       -0.73      2.97 o 
  -6   9   1      172.63      175.14      4.52 o 
  -5   9   1      360.48      373.88      6.21 o 
  -4   9   1        3.23        5.79      1.08 o 
  -3   9   1       11.91       16.72      1.68 o 
  -2   9   1      757.77      699.59     10.33 o 
  -1   9   1      111.67      121.11      2.64 o 
   0   9   1      328.90      367.01      4.84 o 
   1   9   1       24.98       21.76      1.34 o 
   2   9   1      509.07      560.71      6.41 o 
   3   9   1      113.24      107.71      4.65 o 
   4   9   1       58.44       55.39      2.90 o 
   5   9   1        1.20        1.86      1.45 o 
   6   9   1       50.09       41.60      4.46 o 
   7   9   1       11.02       13.26      2.62 o 
   8   9   1        1.93        3.30      2.53 o 
  -8  10   1        0.09        2.92      2.38 o 
  -7  10   1       42.39       36.44      3.21 o 
  -6  10   1      289.07      251.59      5.63 o 
  -5  10   1       23.60       27.72      2.20 o 
  -4  10   1      253.98      259.79      5.01 o 
  -3  10   1      147.26      157.92      4.11 o 
  -2  10   1      381.29      433.65      7.04 o 
  -1  10   1      325.24      308.69      4.50 o 
   0  10   1      228.75      229.08      3.89 o 
   1  10   1      847.56      884.78      8.71 o 
   2  10   1     1217.19     1230.02     10.96 o 
   3  10   1      702.95      646.81      9.35 o 
   4  10   1       91.35       85.30      3.08 o 
   5  10   1       54.72       38.13      2.90 o 
   6  10   1        0.45        0.26      1.70 o 
   7  10   1       48.82       56.88      3.88 o 
   8  10   1       38.01       38.64      4.53 o 
  -8  11   1        0.18        1.21      2.48 o 
  -7  11   1       46.21       49.73      4.53 o 
  -6  11   1       41.11       33.61      3.09 o 
  -5  11   1       52.35       39.88      2.59 o 
  -4  11   1       23.79       23.78      2.22 o 
  -3  11   1      238.32      232.78      5.54 o 
  -2  11   1      212.62      217.19      5.16 o 
  -1  11   1        2.45        1.12      0.85 o 
   0  11   1      143.77      166.93      3.46 o 
   1  11   1       53.45       55.89      2.22 o 
   2  11   1        0.00        0.39      1.18 o 
   3  11   1       65.71       77.20      3.38 o 
   4  11   1       62.04       58.07      4.19 o 
   5  11   1       55.59       67.97      4.31 o 
   6  11   1      370.90      341.41      7.94 o 
   7  11   1       18.95       19.10      2.78 o 
   8  11   1       20.51       21.47      4.01 o 
  -8  12   1        3.04        9.24      3.37 o 
  -7  12   1        1.08        2.91      2.57 o 
  -6  12   1        6.63       10.76      2.76 o 
  -5  12   1       14.33       13.09      3.60 o 
  -4  12   1        1.50        0.44      1.54 o 
  -3  12   1        7.85       13.21      2.02 o 
  -2  12   1       51.81       58.46      3.07 o 
  -1  12   1       32.89       31.42      1.95 o 
   0  12   1      129.55      132.52      3.32 o 
   1  12   1      275.76      266.72      4.72 o 
   2  12   1        0.29       -1.17      1.17 o 
   3  12   1       26.48       16.15      2.06 o 
   4  12   1        1.70        1.45      2.38 o 
   5  12   1      213.21      190.53      5.87 o 
   6  12   1        3.14        9.39      2.85 o 
   7  12   1       21.51       20.74      3.72 o 
  -7  13   1       45.90       41.22      4.67 o 
  -6  13   1        1.16        1.31      2.57 o 
  -5  13   1       68.65       74.47      4.00 o 
  -4  13   1       18.28       18.32      4.57 o 
  -3  13   1        2.28        1.01      2.62 o 
  -2  13   1      102.52       83.31      3.75 o 
  -1  13   1       19.76       21.48      2.89 o 
   0  13   1      143.19      143.62      4.33 o 
   1  13   1      993.34      944.50     12.27 o 
   2  13   1      121.10      115.32      4.24 o 
   3  13   1        1.44        1.18      1.58 o 
   4  13   1      110.42      110.11      5.59 o 
   5  13   1        5.63       12.73      2.40 o 
   6  13   1       19.51       15.36      2.73 o 
   7  13   1       76.83       83.94     15.25 o 
  -7  14   1        0.35        0.98      2.92 o 
  -6  14   1       47.13       45.40      7.02 o 
  -5  14   1       15.56       19.33      3.37 o 
  -4  14   1      169.45      172.81      6.68 o 
  -3  14   1      485.16      520.69      9.50 o 
  -2  14   1        2.46        1.64      2.73 o 
  -1  14   1        8.30       14.16      2.09 o 
   0  14   1      127.23      120.82      3.56 o 
   1  14   1       26.62       26.37      2.54 o 
   2  14   1       11.20        9.78      2.14 o 
   3  14   1       30.20       36.84      3.20 o 
   4  14   1        2.54        5.94      2.03 o 
   5  14   1       37.51       42.93      5.15 o 
   6  14   1        0.14        2.14      2.15 o 
  -6  15   1        0.06        2.32      3.24 o 
  -5  15   1       52.48       53.24      5.13 o 
  -4  15   1        0.45       -1.92      1.92 o 
  -3  15   1        3.75        1.95      1.99 o 
  -2  15   1      154.74      153.71      5.35 o 
  -1  15   1      990.52     1029.90     13.97 o 
   0  15   1      272.09      265.05      6.57 o 
   1  15   1      294.06      314.01      9.97 o 
   2  15   1        0.83       -1.39      1.54 o 
   3  15   1        6.91        7.40      2.14 o 
   4  15   1       13.10       12.53      2.62 o 
   5  15   1        1.71        4.76      2.22 o 
   6  15   1        7.68        6.52      3.15 o 
  -6  16   1        0.31       -0.38      2.84 o 
  -5  16   1       23.26       26.99      4.15 o 
  -4  16   1       91.29       80.63     16.20 o 
  -3  16   1       16.93       20.83      2.84 o 
  -2  16   1        1.61        0.09      1.87 o 
  -1  16   1        5.90       16.76      2.54 o 
   0  16   1        7.50        0.91      6.75 o 
   1  16   1       13.54       11.25      2.44 o 
   2  16   1       23.35       25.51      2.96 o 
   3  16   1      109.88      113.62      6.35 o 
   4  16   1        0.04       -0.31      1.97 o 
   5  16   1        0.78        2.19      2.17 o 
  -5  17   1        0.02        3.55      3.14 o 
  -4  17   1        2.02        3.37      3.10 o 
  -3  17   1       10.14        9.64      2.48 o 
  -2  17   1      135.14      155.91      5.83 o 
  -1  17   1       30.49       21.82      2.89 o 
   0  17   1      242.59      263.61      9.93 o 
   1  17   1        6.40        7.12      3.51 o 
   2  17   1        4.37        3.09      2.30 o 
   3  17   1       68.16       75.15      4.63 o 
   4  17   1       31.59       25.92      3.35 o 
   5  17   1        5.47        5.18      3.23 o 
  -4  18   1       33.13       29.53      4.60 o 
  -3  18   1       16.34       18.51      3.13 o 
  -2  18   1       79.89       82.87      7.12 o 
  -1  18   1       30.69       31.16      7.69 o 
   0  18   1        0.42       -0.92      5.94 o 
   1  18   1      110.06      105.32      6.95 o 
   2  18   1       12.58       14.80      2.82 o 
   3  18   1       43.30       50.05      5.75 o 
   4  18   1       48.53       60.03      4.56 o 
  -3  19   1        0.00        0.36      2.92 o 
  -2  19   1       40.50       46.30      4.01 o 
  -1  19   1       24.84       23.87      4.38 o 
   0  19   1        0.02        4.68      5.26 o 
   1  19   1        0.37        4.14      3.23 o 
   2  19   1       36.03       36.53      5.06 o 
   3  19   1       12.50       19.54      4.73 o 
   0  20   1       19.21       24.64      4.77 o 
 -10   0   2      158.48      144.46     10.26 o 
  -9   0   2      383.69      385.28     14.32 o 
  -8   0   2      620.60      602.10     11.95 o 
  -7   0   2        0.88        1.04      1.14 o 
  -6   0   2      349.49      343.03      5.67 o 
  -5   0   2      408.83      434.82      5.88 o 
  -4   0   2      657.70      641.60      6.90 o 
  -3   0   2    16005.87    16664.67    105.49 o 
  -2   0   2     5052.01     5500.75     44.45 o 
  -1   0   2    17829.74    20432.75    242.41 o 
   0   0   2     7227.51     7289.29     79.93 o 
   2   0   2      950.74      991.02     15.50 o 
   3   0   2      986.38      752.00     14.39 o 
   4   0   2     1541.77     1604.41     25.82 o 
   5   0   2       26.59       25.65      3.24 o 
   6   0   2      388.22      383.24     12.70 o 
   7   0   2      319.03      307.46     12.43 o 
   8   0   2       10.96       10.80      4.32 o 
   9   0   2       18.15       18.90      5.40 o 
 -10   1   2        7.40        8.91      4.86 o 
  -9   1   2        1.85        3.50      2.95 o 
  -8   1   2        0.18       -1.21      1.34 o 
  -7   1   2       19.04       16.37      1.49 o 
  -6   1   2      170.04      187.12      2.90 o 
  -5   1   2       68.50       70.26      1.63 o 
  -4   1   2     3389.09     3537.34     22.49 o 
  -3   1   2     2852.13     2700.91     13.72 o 
  -2   1   2     2438.35     2515.66     13.80 o 
  -1   1   2     1457.63     1318.53     16.52 o 
   0   1   2    10148.49     9639.71    194.54 o 
   1   1   2     4065.93     3707.76     30.12 o 
   2   1   2      140.16      138.07      5.94 o 
   3   1   2      404.88      393.14      6.89 o 
   4   1   2      155.07      173.10      4.87 o 
   5   1   2       82.76       71.92      3.53 o 
   6   1   2       90.54       83.68      4.48 o 
   7   1   2      109.06      113.11      5.82 o 
   8   1   2      241.83      242.25      8.50 o 
   9   1   2        1.39        1.35      2.48 o 
 -10   2   2      115.66      131.49      9.99 o 
  -9   2   2      222.94      247.39      6.80 o 
  -8   2   2       11.12        4.90      1.68 o 
  -7   2   2      209.57      205.72      3.89 o 
  -6   2   2      185.61      160.30      3.05 o 
  -5   2   2      624.68      689.71      5.59 o 
  -4   2   2       25.25       27.02      0.99 o 
  -3   2   2      825.32      746.50      8.01 o 
  -2   2   2     7165.18     7157.63     55.85 o 
  -1   2   2     6658.70     6839.67     80.10 o 
   0   2   2      306.43      271.97      3.18 o 
   1   2   2        7.86       10.10      0.93 o 
   2   2   2     1676.79     1670.57     14.20 o 
   3   2   2     1597.94     1559.34     13.73 o 
   4   2   2      118.37      107.99      3.43 o 
   5   2   2      182.09      183.76      5.63 o 
   6   2   2       91.78      101.00      4.77 o 
   7   2   2      908.47      971.02     16.44 o 
   8   2   2      371.90      370.01     10.49 o 
   9   2   2        8.54       12.55      3.30 o 
 -10   3   2        0.30        0.00      4.59 o 
  -9   3   2        5.30        4.26      2.84 o 
  -8   3   2        0.77       -1.60      1.60 o 
  -7   3   2       54.82       51.85      2.20 o 
  -6   3   2       29.32       42.11      1.76 o 
  -5   3   2     1608.61     1645.81     10.23 o 
  -4   3   2       58.29       41.76      1.42 o 
  -3   3   2      594.90      686.69      5.49 o 
  -2   3   2      164.41      154.44      2.25 o 
  -1   3   2     6042.61     6269.99     35.57 o 
   0   3   2    29067.46    28037.66    172.31 o 
   1   3   2      205.85      261.06      3.43 o 
   2   3   2     1713.59     1696.25     17.09 o 
   3   3   2     1507.94     1637.88     14.40 o 
   4   3   2     1224.09     1380.50     14.58 o 
   5   3   2      118.09      125.88      3.84 o 
   6   3   2       90.22      103.15      4.87 o 
   7   3   2       92.15       92.15      5.25 o 
   8   3   2        9.88        9.58      2.86 o 
   9   3   2        2.10        3.36      4.99 o 
  -9   4   2        0.17       -1.66      1.66 o 
  -8   4   2       46.20       42.31      3.25 o 
  -7   4   2       29.80       28.43      1.92 o 
  -6   4   2        0.75        0.58      1.08 o 
  -5   4   2      497.44      485.77      5.30 o 
  -4   4   2        4.51        5.28      0.68 o 
  -3   4   2      119.61      148.46      2.30 o 
  -2   4   2    10936.74    11260.65     62.48 o 
  -1   4   2     7493.84     7180.16     61.45 o 
   0   4   2     6594.37     6276.85     35.69 o 
   1   4   2     5774.33     5489.56     31.93 o 
   2   4   2      334.89      274.91      3.78 o 
   3   4   2      550.80      583.67     18.14 o 
   4   4   2      465.77      454.02      7.01 o 
   5   4   2      169.87      173.77      4.56 o 
   6   4   2      604.91      556.57      9.09 o 
   7   4   2       95.23       83.39      4.95 o 
   8   4   2       13.38       13.62      3.05 o 
   9   4   2        0.63       -0.69      2.46 o 
  -9   5   2        0.03        1.19      1.93 o 
  -8   5   2       52.62       58.85      3.73 o 
  -7   5   2       47.65       60.28      4.63 o 
  -6   5   2      915.41      877.84      8.27 o 
  -5   5   2     1407.89     1366.82     10.39 o 
  -4   5   2        0.72        4.33      0.71 o 
  -3   5   2     3297.86     3495.64     19.88 o 
  -2   5   2     2727.26     2572.60     16.78 o 
  -1   5   2     6493.25     6328.03     51.39 o 
   0   5   2      477.80      446.24      4.60 o 
   1   5   2      118.21      156.76      3.71 o 
   2   5   2     2662.25     2658.53     17.81 o 
   3   5   2      300.87      293.78      4.49 o 
   4   5   2      352.95      356.77      6.23 o 
   5   5   2       43.87       58.05      2.91 o 
   6   5   2      251.13      223.20      5.80 o 
   7   5   2        8.36        7.26      1.94 o 
   8   5   2       22.02       27.41      3.69 o 
   9   5   2        5.49        8.05      2.95 o 
  -9   6   2       12.72       10.41      2.45 o 
  -8   6   2       24.61       20.92      2.64 o 
  -7   6   2        1.14       -0.58      1.47 o 
  -6   6   2      558.84      552.44      7.31 o 
  -5   6   2      193.13      189.72      3.29 o 
  -4   6   2      218.83      236.29      3.40 o 
  -3   6   2      551.45      479.37      5.21 o 
  -2   6   2     1053.12     1084.07     10.28 o 
  -1   6   2      338.89      332.75      4.53 o 
   0   6   2      266.74      263.11      4.19 o 
   1   6   2      238.06      315.64      4.09 o 
   2   6   2      225.24      251.62      3.82 o 
   3   6   2      552.19      492.72      6.16 o 
   4   6   2      182.47      195.80      3.92 o 
   5   6   2       13.56       16.88      1.89 o 
   6   6   2        5.11        4.27      1.63 o 
   7   6   2       21.27       14.91      2.27 o 
   8   6   2       16.01       12.43      3.23 o 
   9   6   2       32.32       40.03      4.72 o 
  -9   7   2        0.50        0.65      1.92 o 
  -8   7   2       33.23       34.69      3.72 o 
  -7   7   2        2.80        0.69      1.88 o 
  -6   7   2       89.96      112.41      3.45 o 
  -5   7   2      314.29      252.08      4.61 o 
  -4   7   2        7.29       10.81      0.95 o 
  -3   7   2      958.66     1026.42     10.06 o 
  -2   7   2      780.20      879.55      8.05 o 
  -1   7   2      138.53      176.38      2.45 o 
   0   7   2     1532.21     1519.67      9.98 o 
   1   7   2      532.69      580.35     19.93 o 
   2   7   2     1058.16     1201.53     10.27 o 
   3   7   2      138.15      121.75      2.64 o 
   4   7   2       42.84       44.43      2.61 o 
   5   7   2      685.81      662.78      9.97 o 
   6   7   2        5.24        8.43      1.89 o 
   7   7   2       82.85       78.91      4.08 o 
   8   7   2       22.96       21.03      2.91 o 
   9   7   2       12.40       16.91      4.45 o 
  -9   8   2       27.14       24.54      3.24 o 
  -8   8   2       21.95       25.29      3.02 o 
  -7   8   2      177.43      182.60      5.62 o 
  -6   8   2      203.51      183.38      5.27 o 
  -5   8   2      450.17      473.59      6.71 o 
  -4   8   2        0.28        1.10      0.89 o 
  -3   8   2        0.04        0.78      0.68 o 
  -2   8   2      277.89      251.15      3.16 o 
  -1   8   2      236.90      241.95      3.34 o 
   0   8   2        6.55        1.08      0.51 o 
   1   8   2     3559.41     3635.92     23.72 o 
   2   8   2       27.30       57.35      2.05 o 
   3   8   2      623.51      661.05      7.43 o 
   4   8   2        0.84        0.45      1.57 o 
   5   8   2      153.65      179.16      5.83 o 
   6   8   2        8.15       13.63      2.14 o 
   7   8   2        7.96        8.78      2.12 o 
   8   8   2       92.29       93.34      4.85 o 
  -9   9   2        0.04       -1.62      2.03 o 
  -8   9   2        1.01        0.54      1.96 o 
  -7   9   2       56.78       60.56      3.65 o 
  -6   9   2        0.57       -0.63      1.51 o 
  -5   9   2        6.88        2.95      1.34 o 
  -4   9   2      102.44      102.29      3.01 o 
  -3   9   2      558.09      524.95      6.61 o 
  -2   9   2      131.76      144.22      2.54 o 
  -1   9   2      436.00      461.95      4.76 o 
   0   9   2      923.03      961.52      8.96 o 
   1   9   2        5.38        3.06      0.89 o 
   2   9   2      684.03      716.95      9.32 o 
   3   9   2      543.95      502.15     15.28 o 
   4   9   2        7.92        9.02      2.38 o 
   5   9   2       32.84       33.20      2.75 o 
   6   9   2       10.82        4.59      2.04 o 
   7   9   2       31.45       31.80      3.21 o 
   8   9   2        0.03       -0.37      1.81 o 
  -8  10   2        7.11       15.43      2.80 o 
  -7  10   2        8.89        5.91      2.01 o 
  -6  10   2      133.88      123.11      4.76 o 
  -5  10   2      122.06      110.20      3.58 o 
  -4  10   2       22.27       18.23      1.67 o 
  -3  10   2      184.58      176.67      4.33 o 
  -2  10   2      634.12      715.02      7.96 o 
  -1  10   2       64.26       52.67      2.00 o 
   0  10   2       28.46       31.96      1.71 o 
   1  10   2      566.76      580.31      6.89 o 
   2  10   2       52.72       50.32      4.64 o 
   3  10   2      155.22      155.40      4.47 o 
   4  10   2        8.74       10.78      1.97 o 
   5  10   2      188.04      158.83      5.34 o 
   6  10   2      162.18      156.14      5.54 o 
   7  10   2        1.31        1.62      1.93 o 
   8  10   2        0.15        1.16      1.97 o 
  -8  11   2        0.12        3.23      2.67 o 
  -7  11   2       25.17       24.76      2.99 o 
  -6  11   2       27.06       31.94      2.92 o 
  -5  11   2       33.81       27.31      3.68 o 
  -4  11   2       10.62        7.82      1.51 o 
  -3  11   2       26.86       28.95      1.96 o 
  -2  11   2      335.25      276.51      4.84 o 
  -1  11   2       41.54       39.34      1.87 o 
   0  11   2      840.40      800.63      8.52 o 
   1  11   2      111.07       98.23      2.89 o 
   2  11   2       44.53       40.96      3.14 o 
   3  11   2       39.10       43.14      4.00 o 
   4  11   2       10.64        8.39      1.64 o 
   5  11   2      301.62      300.20      7.69 o 
   6  11   2       15.96       23.81      2.90 o 
   7  11   2       17.38       23.82      3.03 o 
  -8  12   2        0.49       -1.25      2.65 o 
  -7  12   2        5.11        3.25      2.10 o 
  -6  12   2      143.57      151.85      5.52 o 
  -5  12   2       28.49       26.66      2.88 o 
  -4  12   2      248.76      248.63      5.58 o 
  -3  12   2      249.75      264.13      5.15 o 
  -2  12   2      264.43      239.85      5.69 o 
  -1  12   2       26.58       26.72      2.42 o 
   0  12   2       45.85       46.88      4.52 o 
   1  12   2       84.84       91.45      2.93 o 
   2  12   2      145.34      148.88      4.65 o 
   3  12   2       75.35       60.97      3.47 o 
   4  12   2      194.64      182.10      5.58 o 
   5  12   2      302.63      263.11      7.13 o 
   6  12   2      292.08      273.95      7.60 o 
   7  12   2       20.04       21.46      3.07 o 
  -7  13   2       53.83       51.86      4.86 o 
  -6  13   2       39.15       35.59      4.15 o 
  -5  13   2       65.84       72.38      4.07 o 
  -4  13   2       82.68       89.02      4.27 o 
  -3  13   2      682.95      686.22     13.19 o 
  -2  13   2      408.49      412.85      7.94 o 
  -1  13   2       82.57       86.38      3.61 o 
   0  13   2      409.54      412.96      6.24 o 
   1  13   2      822.15      789.97      9.19 o 
   2  13   2       57.19       54.99      3.30 o 
   3  13   2      148.79      150.60      6.77 o 
   4  13   2        6.97       10.35      2.18 o 
   5  13   2        7.72        6.62      2.22 o 
   6  13   2       34.01       40.93      4.62 o 
   7  13   2       58.48       50.65      4.10 o 
  -7  14   2        4.70        3.24      2.98 o 
  -6  14   2       29.87       41.30      4.53 o 
  -5  14   2       27.61       19.86      3.50 o 
  -4  14   2        1.35        2.17      2.57 o 
  -3  14   2      307.78      329.03      7.50 o 
  -2  14   2       15.51       19.92      2.50 o 
  -1  14   2       21.65       24.52      2.49 o 
   0  14   2       52.38       51.10      2.55 o 
   1  14   2       40.14       48.38      3.18 o 
   2  14   2       51.07       54.52      4.20 o 
   3  14   2       24.19       19.82      2.59 o 
   4  14   2       23.86       20.98      2.78 o 
   5  14   2       92.91       89.95      4.70 o 
   6  14   2        2.68        6.72      2.38 o 
  -6  15   2       38.15       29.30      4.59 o 
  -5  15   2        0.47       -2.55      3.24 o 
  -4  15   2        8.10       11.02      4.05 o 
  -3  15   2       24.08       23.20      2.88 o 
  -2  15   2       25.89       29.92      3.23 o 
  -1  15   2        5.58        0.62      2.25 o 
   0  15   2      340.87      326.84      7.43 o 
   1  15   2      461.27      493.19      9.31 o 
   2  15   2        1.56        0.97      1.82 o 
   3  15   2        3.06        3.28      2.05 o 
   4  15   2       50.80       52.88      3.81 o 
   5  15   2       39.27       32.26      3.46 o 
   6  15   2        0.03        1.94      2.26 o 
  -6  16   2        5.32        6.75      3.37 o 
  -5  16   2       14.47       20.31      8.23 o 
  -4  16   2        0.76        1.89      2.67 o 
  -3  16   2        3.33        1.91      2.21 o 
  -2  16   2       13.69       20.81      3.00 o 
  -1  16   2        5.65       11.87      2.50 o 
   0  16   2        9.86       10.48      3.23 o 
   1  16   2        0.02        0.22      1.79 o 
   2  16   2       31.79       27.30      3.05 o 
   3  16   2      193.12      204.17      9.61 o 
   4  16   2       12.51       13.30      2.80 o 
   5  16   2        0.82       -0.50      3.43 o 
  -5  17   2        3.65        6.90      3.64 o 
  -4  17   2        0.44       -1.40      2.57 o 
  -3  17   2        6.20        3.03      2.76 o 
  -2  17   2        6.70        5.24      2.33 o 
  -1  17   2       91.82       98.94      4.92 o 
   0  17   2       25.95       23.40      4.07 o 
   1  17   2       27.07       12.56      3.34 o 
   2  17   2        0.43        0.02      1.92 o 
   3  17   2        4.13        5.69      2.44 o 
   4  17   2       18.76       18.73      3.16 o 
  -4  18   2       55.57       55.15      5.25 o 
  -3  18   2        0.86       -0.19      3.24 o 
  -2  18   2        2.70       -0.13      2.38 o 
  -1  18   2        2.70       -1.85      2.95 o 
   0  18   2       18.77       25.25      4.39 o 
   1  18   2        1.11        1.76      4.18 o 
   2  18   2        1.87       -0.81      2.15 o 
   3  18   2       10.94        9.49      2.80 o 
   4  18   2       15.64       23.83      3.48 o 
  -3  19   2       24.21       29.45      4.46 o 
  -2  19   2        2.81        0.37      2.98 o 
  -1  19   2       80.67       86.48      6.76 o 
   0  19   2        0.87        0.00      2.84 o 
   1  19   2       15.09        7.35      3.30 o 
   2  19   2        4.25        5.76      5.26 o 
 -10   1   3       23.90       33.19      4.99 o 
  -9   1   3        6.48        4.12      4.99 o 
  -8   1   3        0.45        0.20      1.63 o 
  -7   1   3        0.24        0.10      0.91 o 
  -6   1   3       51.76       45.81      1.53 o 
  -5   1   3       78.40       62.78      1.65 o 
  -4   1   3       48.81       34.28      1.15 o 
  -3   1   3      304.44      312.62      3.02 o 
  -2   1   3     5616.07     5662.12     45.54 o 
  -1   1   3      919.07     1020.51     11.83 o 
   0   1   3      895.81      851.53      7.24 o 
   1   1   3      209.07      157.64      3.34 o 
   2   1   3     2288.05     2131.23     20.45 o 
   3   1   3     1775.71     1858.21     19.55 o 
   4   1   3       23.60       25.21      2.19 o 
   5   1   3        9.00        8.77      2.56 o 
   6   1   3       23.46       19.08      2.67 o 
   7   1   3      309.13      346.04      9.63 o 
   8   1   3        9.94       13.43      3.91 o 
   9   1   3        4.18        2.43      3.24 o 
 -10   2   3       92.31       69.93      8.37 o 
  -9   2   3       42.92       37.60      4.19 o 
  -8   2   3        4.39        2.13      2.93 o 
  -7   2   3      359.06      366.63      5.13 o 
  -6   2   3       19.86       18.76      2.04 o 
  -5   2   3       37.04       42.41      2.82 o 
  -4   2   3      911.99     1022.44      6.69 o 
  -3   2   3      575.16      551.23      4.85 o 
  -2   2   3     4816.91     4783.08     28.31 o 
  -1   2   3    15150.98    15660.52    101.01 o 
   0   2   3     1313.23     1218.27     10.88 o 
   1   2   3      379.17      402.40      5.17 o 
   2   2   3     1816.68     1756.63     23.76 o 
   3   2   3       74.02       81.49      3.34 o 
   4   2   3        0.87       -0.76      0.76 o 
   5   2   3       53.64       58.52      4.18 o 
   6   2   3      126.04      125.30      5.44 o 
   7   2   3      781.23      793.32     15.01 o 
   8   2   3       25.14       24.27      3.91 o 
   9   2   3       42.57       42.73      4.72 o 
 -10   3   3       19.63       10.80      5.67 o 
  -9   3   3       46.80       46.70      6.48 o 
  -8   3   3        8.55        6.58      1.87 o 
  -7   3   3      114.89      132.22      5.11 o 
  -6   3   3       26.78       28.65      1.54 o 
  -5   3   3      318.76      311.03      3.37 o 
  -4   3   3     1582.38     1590.25     10.61 o 
  -3   3   3     1058.87     1120.81      7.98 o 
  -2   3   3      180.93      168.57      2.89 o 
  -1   3   3       55.46       52.25      1.91 o 
   0   3   3     2004.62     1965.90     21.78 o 
   1   3   3        6.87       16.85      3.02 o 
   2   3   3     1383.09     1505.18     16.16 o 
   3   3   3        0.67        3.91      1.15 o 
   4   3   3      144.85      173.82      5.35 o 
   5   3   3      696.52      727.74     12.53 o 
   6   3   3        8.19       10.62      4.18 o 
   7   3   3      142.53      160.96      6.95 o 
   8   3   3        0.73        2.56      2.29 o 
   9   3   3        7.68        8.25      3.64 o 
  -9   4   3        0.00       -2.38      2.38 o 
  -8   4   3      166.59      157.05      5.38 o 
  -7   4   3      258.11      236.24      4.79 o 
  -6   4   3       95.87       91.66      2.45 o 
  -5   4   3      736.30      781.50      6.98 o 
  -4   4   3      102.38       95.64      2.10 o 
  -3   4   3       31.98       30.13      1.26 o 
  -2   4   3     2654.88     2647.25     16.84 o 
  -1   4   3     1210.04     1204.14      8.88 o 
   0   4   3      343.91      354.83      4.76 o 
   1   4   3      426.19      442.85      5.72 o 
   2   4   3       68.00       67.96      1.99 o 
   3   4   3      380.51      378.04      6.08 o 
   4   4   3        9.98        5.82      1.14 o 
   5   4   3      102.72       93.48      4.57 o 
   6   4   3      836.01      907.08     15.49 o 
   7   4   3      132.39      126.10      9.05 o 
   8   4   3        6.29        8.46      2.72 o 
   9   4   3        3.48        7.69      3.37 o 
  -9   5   3        4.88        5.22      2.08 o 
  -8   5   3       74.82       76.56      4.94 o 
  -7   5   3       46.97       44.29      2.47 o 
  -6   5   3       13.60       16.75      1.40 o 
  -5   5   3       39.70       44.44      1.70 o 
  -4   5   3      153.91      154.03      2.67 o 
  -3   5   3      395.48      348.87      4.34 o 
  -2   5   3     4016.07     4096.80     25.01 o 
  -1   5   3      703.80      721.14      7.20 o 
   0   5   3       72.42       79.63      2.28 o 
   1   5   3     2544.50     2707.29     17.98 o 
   2   5   3     1766.62     1721.79     13.18 o 
   3   5   3       56.70       43.32      1.89 o 
   4   5   3        6.58        4.09      1.23 o 
   5   5   3       98.98       89.15      3.53 o 
   6   5   3       86.72       84.17      4.87 o 
   7   5   3        0.18       -2.02      2.02 o 
   8   5   3       73.95       87.51      5.88 o 
   9   5   3        6.77        8.56      3.15 o 
  -9   6   3       32.09       23.95      3.02 o 
  -8   6   3      136.84      151.61      5.33 o 
  -7   6   3      202.50      195.50      5.42 o 
  -6   6   3       65.16       72.68      2.67 o 
  -5   6   3        3.99        5.33      0.89 o 
  -4   6   3       55.87       66.69      1.84 o 
  -3   6   3      485.37      489.14      5.54 o 
  -2   6   3      358.63      400.85      4.72 o 
  -1   6   3     1645.31     1750.80     12.58 o 
   0   6   3      670.40      676.13      5.52 o 
   1   6   3      251.48      261.81      3.91 o 
   2   6   3       59.91       50.94      1.92 o 
   3   6   3       27.99       30.02      1.70 o 
   4   6   3       13.39       11.14      1.38 o 
   5   6   3      114.31      120.07      4.31 o 
   6   6   3        7.84        8.90      1.89 o 
   7   6   3       45.85       47.63      4.27 o 
   8   6   3       16.27        9.94      4.45 o 
  -9   7   3        7.40       10.67      2.52 o 
  -8   7   3       97.77       93.76      5.17 o 
  -7   7   3      164.71      160.53      5.13 o 
  -6   7   3       59.65       58.34      3.22 o 
  -5   7   3       66.22       63.68      2.05 o 
  -4   7   3      139.13      121.38      2.53 o 
  -3   7   3       63.28       53.65      2.67 o 
  -2   7   3      258.46      296.30      4.16 o 
  -1   7   3     1238.38     1352.63      9.33 o 
   0   7   3     1395.21     1566.63     10.44 o 
   1   7   3      542.23      589.51      6.51 o 
   2   7   3       90.06      142.97      4.13 o 
   3   7   3      263.34      229.80      4.27 o 
   4   7   3      212.43      222.96      4.50 o 
   5   7   3       38.26       35.92      2.74 o 
   6   7   3        5.98       11.93      2.13 o 
   7   7   3        8.97        9.48      2.72 o 
   8   7   3       91.89       92.93      6.10 o 
  -9   8   3        0.00        5.30      2.30 o 
  -8   8   3       54.14       43.60      3.40 o 
  -7   8   3        1.19       -1.80      2.06 o 
  -6   8   3      222.73      237.31      6.00 o 
  -5   8   3       57.05       57.39      2.51 o 
  -4   8   3        6.32       10.12      1.02 o 
  -3   8   3      121.84      105.79      2.70 o 
  -2   8   3       94.22      130.18      2.86 o 
  -1   8   3       72.42       86.68      1.95 o 
   0   8   3       73.70       85.82      1.84 o 
   1   8   3      388.18      352.76      5.03 o 
   2   8   3       14.84       18.45      1.60 o 
   3   8   3      360.20      351.94      5.66 o 
   4   8   3       73.37       75.98      3.41 o 
   5   8   3       26.08       18.52      2.17 o 
   6   8   3       59.27       40.58      3.19 o 
   7   8   3        0.08       -1.49      2.26 o 
   8   8   3        0.33        2.37      2.53 o 
  -9   9   3       16.20       13.73      2.85 o 
  -8   9   3       30.45       21.53      2.89 o 
  -7   9   3       12.59       13.96      2.37 o 
  -6   9   3       20.21       17.58      2.53 o 
  -5   9   3      241.34      217.22      5.59 o 
  -4   9   3        1.03        2.95      1.67 o 
  -3   9   3      254.15      229.56      4.80 o 
  -2   9   3       22.23       25.65      1.52 o 
  -1   9   3      288.01      289.10      3.72 o 
   0   9   3       69.21       82.10      2.11 o 
   1   9   3     1782.23     1841.63     14.67 o 
   2   9   3      540.54      537.64      6.80 o 
   3   9   3        7.07        4.18      1.14 o 
   4   9   3       65.86       69.12      3.50 o 
   5   9   3       27.82       30.29      3.58 o 
   6   9   3       23.32       19.74      2.68 o 
   7   9   3        0.62        0.41      1.89 o 
   8   9   3       10.66        7.64      3.04 o 
  -8  10   3       43.02       42.80      4.55 o 
  -7  10   3       34.89       36.15      3.15 o 
  -6  10   3       18.93       16.84      2.49 o 
  -5  10   3       54.16       61.65      3.47 o 
  -4  10   3      919.13      900.58      9.76 o 
  -3  10   3       19.84       12.43      1.39 o 
  -2  10   3      694.91      724.94      8.03 o 
  -1  10   3      225.48      199.66      3.18 o 
   0  10   3      307.50      303.67      4.82 o 
   1  10   3      302.20      283.55      4.85 o 
   2  10   3       16.47       21.91      1.71 o 
   3  10   3        5.32        8.77      1.63 o 
   4  10   3      103.78      110.36      6.32 o 
   5  10   3       94.86      119.37      4.77 o 
   6  10   3      230.23      221.48      6.64 o 
   7  10   3        1.17        2.20      1.89 o 
   8  10   3        5.70       -0.28      3.10 o 
  -8  11   3        1.38        0.92      2.33 o 
  -7  11   3       19.34       22.76      2.88 o 
  -6  11   3       34.60       25.29      2.81 o 
  -5  11   3       19.58       22.13      2.68 o 
  -4  11   3      438.46      423.13      6.57 o 
  -3  11   3     1249.53     1321.18     12.43 o 
  -2  11   3        1.52        2.46      1.03 o 
  -1  11   3       43.60       47.54      1.75 o 
   0  11   3      186.72      180.13      3.88 o 
   1  11   3      122.28      141.54      3.55 o 
   2  11   3        0.00        0.60      1.03 o 
   3  11   3       90.71       87.44      3.75 o 
   4  11   3       38.05       35.20      2.80 o 
   5  11   3      420.85      384.51      8.73 o 
   6  11   3        0.55       -1.56      1.56 o 
   7  11   3        3.27        2.31      2.01 o 
  -8  12   3        8.36       10.81      2.62 o 
  -7  12   3        7.83        3.43      2.17 o 
  -6  12   3       32.70       34.77      3.17 o 
  -5  12   3      328.48      340.77      7.74 o 
  -4  12   3       52.99       63.81      3.73 o 
  -3  12   3       54.69       62.53      2.80 o 
  -2  12   3       35.85       35.98      2.09 o 
  -1  12   3      225.15      221.73      6.61 o 
   0  12   3      222.29      211.77      4.84 o 
   1  12   3       11.10       13.68      1.73 o 
   2  12   3        3.94        1.97      1.43 o 
   3  12   3       10.85       14.32      2.21 o 
   4  12   3        3.15       -0.37      1.39 o 
   5  12   3       87.37      100.04      4.78 o 
   6  12   3        1.01        1.36      2.01 o 
   7  12   3        2.82        4.75      2.33 o 
  -7  13   3       23.62       19.98      4.77 o 
  -6  13   3        9.26        9.67      2.48 o 
  -5  13   3        0.10       -1.51      2.00 o 
  -4  13   3      130.19      141.13      5.03 o 
  -3  13   3      127.42      135.14      4.21 o 
  -2  13   3      306.34      307.40      6.99 o 
  -1  13   3       52.97       55.11      3.17 o 
   0  13   3       27.84       30.04      2.08 o 
   1  13   3      228.38      206.29      4.59 o 
   2  13   3        8.92       10.08      2.27 o 
   3  13   3       95.52       85.29      4.25 o 
   4  13   3        0.52       -0.71      2.01 o 
   5  13   3        7.49        7.81      2.26 o 
   6  13   3       70.20       73.47      4.60 o 
   7  13   3       10.34        7.84      2.59 o 
  -7  14   3       11.43       10.02      2.64 o 
  -6  14   3        8.37       14.25      2.82 o 
  -5  14   3        6.39        5.82      2.23 o 
  -4  14   3        0.00       -0.61      1.79 o 
  -3  14   3       60.43       68.52      3.95 o 
  -2  14   3       96.77       93.46      4.64 o 
  -1  14   3       69.14       73.34      5.88 o 
   0  14   3        7.88        9.63      2.34 o 
   1  14   3       92.90       99.04      4.25 o 
   2  14   3        9.87       11.86      2.21 o 
   3  14   3      235.24      238.57      6.70 o 
   4  14   3       56.98       47.91      3.67 o 
   5  14   3        0.02        1.76      2.06 o 
   6  14   3        1.10        4.87      2.30 o 
  -6  15   3        0.13        0.04      3.24 o 
  -5  15   3        0.04        1.42      2.72 o 
  -4  15   3        6.97        3.67      3.37 o 
  -3  15   3       14.54       12.73      3.15 o 
  -2  15   3      643.66      687.18     20.93 o 
  -1  15   3      227.99      230.10      6.43 o 
   0  15   3      186.34      203.35      5.91 o 
   1  15   3      105.31       92.88      4.32 o 
   2  15   3      158.05      158.94      7.92 o 
   3  15   3       88.63       92.07      9.61 o 
   4  15   3        1.41        3.35      2.17 o 
   5  15   3       34.37       31.95      5.26 o 
   6  15   3        0.02        1.35      2.24 o 
  -6  16   3       12.23       16.43      3.95 o 
  -5  16   3       21.37       26.40      4.15 o 
  -4  16   3        1.02        3.91      2.67 o 
  -3  16   3       11.05       16.09      4.18 o 
  -2  16   3       20.29       21.78      2.93 o 
  -1  16   3      207.37      215.61      6.47 o 
   0  16   3        8.68        7.15      3.05 o 
   1  16   3        2.70        1.29      1.83 o 
   2  16   3        0.42        0.40      1.99 o 
   3  16   3       13.38       19.88      3.00 o 
   4  16   3       65.45       73.44      4.66 o 
   5  16   3       11.28       10.74      2.89 o 
  -5  17   3        0.44        2.55      3.14 o 
  -4  17   3        9.16        8.48      3.37 o 
  -3  17   3       15.37       18.12      3.61 o 
  -2  17   3       62.50       61.75      5.06 o 
  -1  17   3      238.50      276.95      7.66 o 
   0  17   3        0.33        1.48      2.67 o 
   1  17   3        6.76        3.40      2.84 o 
   2  17   3        0.01       -0.29      2.10 o 
   3  17   3       19.79       17.69      3.07 o 
   4  17   3        1.70        1.63      2.38 o 
  -4  18   3        2.61        5.48      7.42 o 
  -3  18   3        0.25       -0.13      2.86 o 
  -2  18   3       12.47       14.55      3.57 o 
  -1  18   3        1.39        1.88      3.14 o 
   0  18   3        2.53       -0.74      3.51 o 
   1  18   3       44.21       45.78      5.14 o 
   2  18   3       12.89       14.42      2.89 o 
   3  18   3        5.39        6.47      3.44 o 
  -3  19   3       13.68       20.09      4.15 o 
  -2  19   3        0.22        5.15      5.53 o 
  -1  19   3        9.06        6.00      3.72 o 
   0  19   3        1.02       -2.11      2.70 o 
   1  19   3        6.08        3.75      3.34 o 
   2  19   3        0.05        1.08      3.05 o 
 -10   0   4       87.83       92.33      8.91 o 
  -9   0   4       13.17       12.15      4.59 o 
  -8   0   4       54.20       53.72      5.94 o 
  -7   0   4      174.06      189.00      8.51 o 
  -6   0   4        0.15        0.10      0.75 o 
  -5   0   4      588.03      552.77      6.76 o 
  -4   0   4     2611.33     2579.48     26.24 o 
  -3   0   4      111.04      181.60      3.05 o 
  -2   0   4     1425.17     1347.69     12.84 o 
  -1   0   4    19260.29    18928.47    340.82 o 
   0   0   4    36478.31    34460.01    364.24 o 
   1   0   4     9709.56     9836.14    107.07 o 
   2   0   4      398.42      348.76      9.20 o 
   3   0   4       13.41       23.49      2.97 o 
   4   0   4       14.93       16.74      2.97 o 
   5   0   4       35.21       31.59      4.05 o 
   6   0   4      191.42      222.82     10.53 o 
   7   0   4        0.77       -2.43      2.43 o 
   8   0   4        2.81        5.40      3.78 o 
   9   0   4       68.62      103.67      9.18 o 
 -10   1   4       50.68       48.08      7.29 o 
  -9   1   4        0.50       -1.16      2.57 o 
  -8   1   4       18.98       13.72      2.84 o 
  -7   1   4      173.21      181.77      3.99 o 
  -6   1   4      179.19      183.76      2.79 o 
  -5   1   4       30.72       26.27      2.49 o 
  -4   1   4      215.74      187.94      2.41 o 
  -3   1   4     2222.45     2277.43     13.14 o 
  -2   1   4      266.56      315.58      4.05 o 
  -1   1   4      344.92      335.76      3.32 o 
   0   1   4     1533.84     1426.55     11.52 o 
   1   1   4       16.21       41.91      1.91 o 
   2   1   4     1258.58     1346.62     15.23 o 
   3   1   4      848.30      928.96     12.65 o 
   4   1   4       61.13       54.96      3.25 o 
   5   1   4       56.79       59.13      4.72 o 
   6   1   4      338.35      323.44      8.98 o 
   7   1   4       17.10       24.13      3.34 o 
   8   1   4        5.56        7.53      2.76 o 
   9   1   4        0.77        3.12      3.78 o 
 -10   2   4       18.15       14.31      5.67 o 
  -9   2   4        5.43        5.95      2.95 o 
  -8   2   4       24.38       32.54      3.44 o 
  -7   2   4      133.52      137.57      3.59 o 
  -6   2   4       21.47       31.65      1.49 o 
  -5   2   4       10.30       13.85      1.24 o 
  -4   2   4        2.12        1.04      0.53 o 
  -3   2   4       11.57       13.34      0.66 o 
  -2   2   4      548.61      551.47      5.36 o 
  -1   2   4     3418.07     3491.40     24.00 o 
   0   2   4     6036.78     5693.45     37.74 o 
   1   2   4      274.78      338.79      4.90 o 
   2   2   4      493.13      505.12     11.91 o 
   3   2   4     1441.33     1522.97     29.35 o 
   4   2   4       52.35       60.25      7.42 o 
   5   2   4      392.09      381.90      8.89 o 
   6   2   4      110.05       97.13      5.94 o 
   7   2   4        5.11        6.83      2.38 o 
   8   2   4       69.11       79.90      5.72 o 
   9   2   4        2.05        0.37      2.65 o 
 -10   3   4        8.32        6.48      4.86 o 
  -9   3   4       12.27        5.82      3.04 o 
  -8   3   4      131.02      123.57      3.84 o 
  -7   3   4        1.82       -0.01      1.32 o 
  -6   3   4       10.90       14.85      1.34 o 
  -5   3   4       45.67       48.34      2.03 o 
  -4   3   4     1433.80     1463.36      8.84 o 
  -3   3   4      405.05      322.06      3.65 o 
  -2   3   4       81.47       78.78      1.86 o 
  -1   3   4      613.93      652.61      6.90 o 
   0   3   4      962.85      905.52      8.61 o 
   1   3   4      622.37      651.35      7.32 o 
   2   3   4      222.46      236.86      5.35 o 
   3   3   4     2385.01     2525.06     36.02 o 
   4   3   4      154.86      181.05      5.63 o 
   5   3   4      300.73      279.79     20.67 o 
   6   3   4      725.67      765.14     34.08 o 
   7   3   4       38.19       39.28     10.53 o 
   8   3   4        2.65        6.69      2.84 o 
   9   3   4       13.42       19.08      8.77 o 
  -9   4   4        4.64        1.62      4.05 o 
  -8   4   4       67.90       76.78      4.75 o 
  -7   4   4       10.31        9.49      1.54 o 
  -6   4   4      201.74      221.67      4.24 o 
  -5   4   4      612.57      659.58      6.24 o 
  -4   4   4      484.78      419.78      4.41 o 
  -3   4   4      645.22      592.97      5.98 o 
  -2   4   4     3472.09     3540.64     21.93 o 
  -1   4   4       20.45       26.50      1.57 o 
   0   4   4      167.89      158.75      3.17 o 
   1   4   4      188.95      208.36      4.80 o 
   2   4   4        9.28        6.90      1.11 o 
   3   4   4      226.20      234.80      8.65 o 
   4   4   4       45.18       58.45      3.44 o 
   5   4   4      394.32      379.24     12.84 o 
   6   4   4      391.33      412.76     10.30 o 
   7   4   4       34.17       32.73      3.82 o 
   8   4   4       10.30        6.30      2.97 o 
  -9   5   4        6.85        4.91      6.48 o 
  -8   5   4       55.35       60.88      3.61 o 
  -7   5   4      191.29      191.81      4.35 o 
  -6   5   4      616.69      627.17     10.27 o 
  -5   5   4      369.79      394.16      4.76 o 
  -4   5   4      446.70      462.85      5.29 o 
  -3   5   4      854.16      724.90      7.39 o 
  -2   5   4      181.58      188.35      2.91 o 
  -1   5   4      340.43      354.41      4.23 o 
   0   5   4     1082.86     1023.79      8.46 o 
   1   5   4      328.06      296.52      4.98 o 
   2   5   4      662.96      778.74      9.32 o 
   3   5   4      404.37      408.82      6.76 o 
   4   5   4      112.56      131.79      6.49 o 
   5   5   4      340.41      350.74      9.59 o 
   6   5   4       89.29       84.85     17.01 o 
   7   5   4        2.07        1.03      3.51 o 
   8   5   4      263.34      309.44     10.29 o 
  -9   6   4       31.13       36.41      4.02 o 
  -8   6   4       26.97       28.51      4.17 o 
  -7   6   4      127.98      146.78      6.98 o 
  -6   6   4       29.15       26.54      1.94 o 
  -5   6   4        2.54        2.15      1.32 o 
  -4   6   4      234.48      238.53      4.06 o 
  -3   6   4      211.54      233.76      9.61 o 
  -2   6   4        0.58        0.04      0.65 o 
  -1   6   4      226.61      233.62      3.51 o 
   0   6   4     6211.75     6369.44     37.78 o 
   1   6   4        2.08        0.79      0.82 o 
   2   6   4     1401.47     1403.39     17.09 o 
   3   6   4      401.21      380.84      6.71 o 
   4   6   4       79.28       82.23      3.43 o 
   5   6   4      110.82      115.45      5.35 o 
   6   6   4       16.91       22.63      7.02 o 
   7   6   4       17.31       14.99      2.92 o 
   8   6   4       58.24       55.65      9.31 o 
  -9   7   4        7.20        8.31      2.75 o 
  -8   7   4       16.54       10.44      4.18 o 
  -7   7   4       14.67       13.97      2.17 o 
  -6   7   4       12.39        7.28      1.76 o 
  -5   7   4        5.93       10.88      1.31 o 
  -4   7   4        0.35       -0.52      0.59 o 
  -3   7   4       51.65       39.68      1.67 o 
  -2   7   4     2246.39     2344.02     16.52 o 
  -1   7   4       18.25       46.71      1.72 o 
   0   7   4       17.04       24.53      2.30 o 
   1   7   4        1.08        0.37      0.73 o 
   2   7   4     1404.35     1340.04     11.87 o 
   3   7   4      289.88      303.53      5.81 o 
   4   7   4        2.17        1.13      1.04 o 
   5   7   4        1.34        2.69      3.51 o 
   6   7   4        0.28        2.28      2.07 o 
   7   7   4        1.01        2.18      2.19 o 
   8   7   4       41.91       33.62      4.48 o 
  -9   8   4       34.12       40.66      4.81 o 
  -8   8   4        0.04       -0.63      1.87 o 
  -7   8   4      292.82      303.26      8.68 o 
  -6   8   4        3.29        4.57      1.81 o 
  -5   8   4      333.01      331.87      6.61 o 
  -4   8   4        3.69        3.36      0.83 o 
  -3   8   4     1429.82     1432.16     13.44 o 
  -2   8   4       25.03       36.37      1.65 o 
  -1   8   4      989.48      978.95      9.00 o 
   0   8   4       14.74        8.64      0.93 o 
   1   8   4      424.92      457.40      6.56 o 
   2   8   4       10.66       15.30      3.17 o 
   3   8   4       11.45       13.72      1.91 o 
   4   8   4        0.13       -1.17      1.25 o 
   5   8   4        0.00        2.08      1.45 o 
   6   8   4       41.16       32.77      3.69 o 
   7   8   4       44.89       65.91      5.25 o 
   8   8   4        2.71       -0.94      2.97 o 
  -9   9   4        1.11        0.07      2.13 o 
  -8   9   4       17.05       17.57      2.93 o 
  -7   9   4        5.69       10.28      2.17 o 
  -6   9   4      966.71      970.03     13.07 o 
  -5   9   4       27.47       29.72      2.64 o 
  -4   9   4       73.89       94.81      3.54 o 
  -3   9   4       32.57       39.30      1.96 o 
  -2   9   4      622.63      626.43      7.10 o 
  -1   9   4       17.74        6.89      0.96 o 
   0   9   4      663.55      674.46      6.20 o 
   1   9   4       21.46       14.49      2.24 o 
   2   9   4       56.31       52.63      2.32 o 
   3   9   4       21.62       31.44      2.05 o 
   4   9   4       54.14       64.22      4.40 o 
   5   9   4      107.30       83.13      4.10 o 
   6   9   4       26.94       28.67      3.61 o 
   7   9   4       26.19       21.64      3.53 o 
   8   9   4       10.54        5.57      3.11 o 
  -8  10   4       12.36       18.16      3.07 o 
  -7  10   4       25.18       27.46      2.93 o 
  -6  10   4       15.92       12.15      2.39 o 
  -5  10   4      186.64      197.25      5.75 o 
  -4  10   4       62.91       50.23      3.07 o 
  -3  10   4       93.74       97.07      2.88 o 
  -2  10   4       82.11       78.78      4.56 o 
  -1  10   4        7.05        8.28      1.08 o 
   0  10   4       38.07       45.54      2.15 o 
   1  10   4      736.69      749.33      8.61 o 
   2  10   4      192.77      160.72      5.58 o 
   3  10   4      262.81      251.03      6.07 o 
   4  10   4       17.67       17.31      2.33 o 
   5  10   4      384.93      346.79      8.16 o 
   6  10   4       67.57       62.89      4.08 o 
   7  10   4        1.05        0.36      2.27 o 
  -8  11   4       15.82       12.63      2.70 o 
  -7  11   4       17.65       19.08      2.74 o 
  -6  11   4       62.70       51.46      3.56 o 
  -5  11   4        1.94        2.70      1.87 o 
  -4  11   4      248.47      208.07      5.70 o 
  -3  11   4      539.66      498.97      6.93 o 
  -2  11   4       74.02       81.97      2.79 o 
  -1  11   4        0.75       -0.74      0.74 o 
   0  11   4      166.27      160.93      4.22 o 
   1  11   4       63.51       57.13      2.54 o 
   2  11   4        0.99       -0.84      0.97 o 
   3  11   4       69.49       56.31      3.47 o 
   4  11   4      112.96      124.60      4.83 o 
   5  11   4      313.79      361.49     10.31 o 
   6  11   4       11.49       15.21      3.41 o 
   7  11   4        1.51       -0.96      2.97 o 
  -8  12   4        0.51       -0.45      2.08 o 
  -7  12   4       43.76       46.74      3.73 o 
  -6  12   4       60.85       63.57      5.95 o 
  -5  12   4      173.59      201.06      5.94 o 
  -4  12   4     1082.43     1055.85     13.60 o 
  -3  12   4       45.09       48.47      2.58 o 
  -2  12   4        1.31        2.09      1.12 o 
  -1  12   4        0.43       -1.14      1.14 o 
   0  12   4       59.62       77.76      2.86 o 
   1  12   4       10.42       11.77      1.53 o 
   2  12   4       34.01       46.40      3.09 o 
   3  12   4      167.42      150.39      5.23 o 
   4  12   4      217.56      190.87      6.07 o 
   5  12   4      167.42      149.15      5.77 o 
   6  12   4        2.92        3.82      2.12 o 
   7  12   4        4.31        5.74      3.24 o 
  -7  13   4        5.22        6.10      2.43 o 
  -6  13   4       77.03       69.46      5.11 o 
  -5  13   4       59.18       52.42      3.66 o 
  -4  13   4       53.56       57.59      3.49 o 
  -3  13   4       56.33       63.84      3.54 o 
  -2  13   4      276.94      290.34      7.09 o 
  -1  13   4       23.82       25.33      2.56 o 
   0  13   4       55.72       52.60      2.62 o 
   1  13   4        2.52        0.59      1.85 o 
   2  13   4        2.86        5.64      1.97 o 
   3  13   4       80.72       79.23      4.15 o 
   4  13   4       28.30       24.28      2.49 o 
   5  13   4        6.19       10.29      2.62 o 
   6  13   4       80.66       88.05      5.46 o 
  -7  14   4        4.53        7.20      2.84 o 
  -6  14   4        8.06        6.44      3.06 o 
  -5  14   4       35.35       42.48      3.78 o 
  -4  14   4      289.45      266.96      6.98 o 
  -3  14   4      303.57      285.34      9.02 o 
  -2  14   4       29.22       37.42      3.13 o 
  -1  14   4        6.26        3.83      1.85 o 
   0  14   4       77.03       75.67      3.89 o 
   1  14   4       27.34       34.67      2.94 o 
   2  14   4        8.23        7.27      2.12 o 
   3  14   4       27.62       28.12      4.02 o 
   4  14   4       56.34       52.31      3.31 o 
   5  14   4        4.95        8.28      2.65 o 
   6  14   4       11.69       11.05      2.90 o 
  -6  15   4        0.16       -0.11      2.13 o 
  -5  15   4       82.38       81.02      7.25 o 
  -4  15   4       75.79       68.72      6.75 o 
  -3  15   4      103.03       96.50      5.90 o 
  -2  15   4        6.30       15.31      3.11 o 
  -1  15   4      215.16      194.29      8.06 o 
   0  15   4      510.10      527.80      9.77 o 
   1  15   4        0.07       -0.88      1.80 o 
   2  15   4        0.07       -1.70      1.76 o 
   3  15   4       76.29       82.93      4.82 o 
   4  15   4        7.04        7.07      2.94 o 
   5  15   4       17.38       20.81      3.21 o 
  -6  16   4        0.08       -0.38      2.84 o 
  -5  16   4        2.05        9.72      3.30 o 
  -4  16   4       14.68        7.43      3.23 o 
  -3  16   4        6.08        5.29      3.51 o 
  -2  16   4      156.87      157.80     10.26 o 
  -1  16   4       26.04       28.07      3.10 o 
   0  16   4        3.38        3.58      2.10 o 
   1  16   4       36.70       37.75      4.48 o 
   2  16   4       50.73       60.05      4.13 o 
   3  16   4        0.38       -2.82      2.82 o 
   4  16   4       61.26       59.44      4.61 o 
   5  16   4        0.82       -0.28      2.30 o 
  -5  17   4        0.36        0.88      3.18 o 
  -4  17   4       30.38       33.62      4.53 o 
  -3  17   4       80.67       89.04      7.96 o 
  -2  17   4      185.22      200.36      8.24 o 
  -1  17   4       18.92       21.89      3.09 o 
   0  17   4        2.29       -2.30      2.70 o 
   1  17   4        3.43        1.99      2.95 o 
   2  17   4        6.13        5.63      2.43 o 
   3  17   4       16.56       11.68      6.13 o 
   4  17   4        3.61        4.21      3.28 o 
  -4  18   4        3.36        4.67      3.34 o 
  -3  18   4        8.90        4.01      3.15 o 
  -2  18   4        5.76        8.10      3.23 o 
  -1  18   4       34.35       27.53      6.75 o 
   0  18   4        3.45        2.00      2.95 o 
   1  18   4       42.36       43.16      5.06 o 
   2  18   4       25.96       17.32      3.99 o 
   3  18   4        1.29       -2.21      2.21 o 
  -2  19   4       42.66       34.22      4.86 o 
  -1  19   4       34.82       51.56      8.37 o 
   0  19   4        8.08        6.88      3.63 o 
   1  19   4        3.32        6.73      3.53 o 
 -10   1   5       17.91       18.75      4.10 o 
  -9   1   5       16.55       13.35      3.15 o 
  -8   1   5        5.42        4.05      2.97 o 
  -7   1   5       84.79       71.74      5.07 o 
  -6   1   5       22.37       25.16      1.32 o 
  -5   1   5      505.26      447.75      4.78 o 
  -4   1   5     2042.21     1943.06     11.19 o 
  -3   1   5      841.72      837.67      5.77 o 
  -2   1   5       79.77       77.97      1.95 o 
  -1   1   5      341.07      294.07      3.42 o 
   0   1   5      509.96      423.28      5.29 o 
   1   1   5      113.78       95.80      3.15 o 
   2   1   5      205.77      213.05      7.43 o 
   3   1   5      238.88      245.25      6.89 o 
   4   1   5        9.48        9.75      1.91 o 
   5   1   5        0.93        3.90      1.69 o 
   6   1   5        5.41        4.06      4.05 o 
   7   1   5       29.58       29.84      3.82 o 
   8   1   5        4.59        8.20      3.15 o 
 -10   2   5       90.54       99.74      6.29 o 
  -9   2   5       40.77       36.74      4.10 o 
  -8   2   5        0.19        0.54      3.24 o 
  -7   2   5      482.55      497.03      7.87 o 
  -6   2   5       18.66       14.99      1.35 o 
  -5   2   5      132.18      137.76      2.21 o 
  -4   2   5       60.26       63.24      1.41 o 
  -3   2   5     3895.43     3980.15     24.93 o 
  -2   2   5        0.01        4.49      1.32 o 
  -1   2   5     1150.48     1117.86      9.46 o 
   0   2   5     1916.31     1822.76     14.70 o 
   1   2   5      603.68      621.63      7.48 o 
   2   2   5      285.99      301.13      8.65 o 
   3   2   5        0.10        0.81      1.15 o 
   4   2   5      290.97      299.28      7.45 o 
   5   2   5      111.32      104.37      4.96 o 
   6   2   5      413.69      407.43     10.41 o 
   7   2   5       76.41       70.84      5.14 o 
   8   2   5        0.11        1.65      2.57 o 
 -10   3   5        0.59       -3.78      3.78 o 
  -9   3   5        4.88        5.85      2.84 o 
  -8   3   5      105.22      113.80      4.32 o 
  -7   3   5      142.45      144.60      3.86 o 
  -6   3   5       11.23        8.38      1.17 o 
  -5   3   5       25.18       35.89      1.78 o 
  -4   3   5      280.08      300.36      3.30 o 
  -3   3   5       33.40       54.85      1.91 o 
  -2   3   5     1337.00     1459.40     11.32 o 
  -1   3   5       52.88       67.26      1.79 o 
   0   3   5      693.33      625.51      7.03 o 
   1   3   5      420.93      411.36      5.98 o 
   2   3   5       64.68       94.65      4.04 o 
   3   3   5      226.81      250.14      6.40 o 
   4   3   5        1.28       -0.04      2.16 o 
   5   3   5       72.82       69.12      4.20 o 
   6   3   5      767.54      782.51     14.82 o 
   7   3   5        7.71        5.13      2.48 o 
   8   3   5        4.60        4.98      2.84 o 
  -9   4   5       39.19       39.95      6.21 o 
  -8   4   5       11.60       10.49      2.21 o 
  -7   4   5      178.29      190.57      4.33 o 
  -6   4   5       10.79       15.76      2.72 o 
  -5   4   5        9.54        9.10      1.17 o 
  -4   4   5       31.38       34.77      1.09 o 
  -3   4   5     1278.90     1300.43     15.29 o 
  -2   4   5     3348.31     3461.30     21.52 o 
  -1   4   5      118.88      102.85      2.52 o 
   0   4   5      766.64      698.93      7.85 o 
   1   4   5       72.39       69.25      2.42 o 
   2   4   5       27.88       21.05      1.72 o 
   3   4   5      192.48      209.26      4.93 o 
   4   4   5      149.25      143.28      5.35 o 
   5   4   5      373.19      396.73      9.75 o 
   6   4   5      124.17      130.57      6.10 o 
   7   4   5       81.91      105.67     11.74 o 
   8   4   5       38.78       30.95      5.80 o 
  -9   5   5        8.88        8.54      4.72 o 
  -8   5   5        3.42        0.86      2.43 o 
  -7   5   5       63.24       59.81      2.81 o 
  -6   5   5      401.65      387.87      9.37 o 
  -5   5   5       11.84       11.66      1.30 o 
  -4   5   5      244.40      239.10      5.19 o 
  -3   5   5       31.06       31.62      1.51 o 
  -2   5   5     1254.10     1423.03     10.82 o 
  -1   5   5      778.17      885.00      7.88 o 
   0   5   5        0.64        1.79      0.75 o 
   1   5   5       76.86       75.58      3.11 o 
   2   5   5     1268.54     1270.92     17.65 o 
   3   5   5      587.13      546.29      8.43 o 
   4   5   5      700.19      723.47     10.51 o 
   5   5   5       67.90       62.60      4.29 o 
   6   5   5      556.53      506.50     11.94 o 
   7   5   5        4.69       -0.11      2.19 o 
   8   5   5       15.21       13.73      3.53 o 
  -9   6   5       10.25        7.41      2.65 o 
  -8   6   5        2.06        2.00      1.93 o 
  -7   6   5       39.68       43.81      2.95 o 
  -6   6   5       41.89       50.22      2.45 o 
  -5   6   5       75.38       73.05      2.56 o 
  -4   6   5      927.85      935.70     10.94 o 
  -3   6   5      386.51      392.03      4.68 o 
  -2   6   5      208.04      198.67      3.24 o 
  -1   6   5       32.08       23.81      1.47 o 
   0   6   5       21.70       27.17      1.68 o 
   1   6   5        1.77        1.78      0.99 o 
   2   6   5      350.15      306.74      5.13 o 
   3   6   5      174.48      188.56      5.42 o 
   4   6   5      190.88      174.96      5.04 o 
   5   6   5      273.10      263.63      8.12 o 
   6   6   5       30.46       44.07      4.29 o 
   7   6   5       36.61       42.64      7.83 o 
   8   6   5        0.78        2.07      3.37 o 
  -9   7   5       35.01       29.45      5.13 o 
  -8   7   5      300.68      306.16      7.37 o 
  -7   7   5       31.18       22.37      3.00 o 
  -6   7   5       45.22       36.63      2.30 o 
  -5   7   5       11.65        9.86      1.37 o 
  -4   7   5      194.51      163.68      4.34 o 
  -3   7   5      705.42      627.23      6.68 o 
  -2   7   5        0.17        1.01      0.65 o 
  -1   7   5     1107.29     1243.78     10.55 o 
   0   7   5      414.22      452.51      5.48 o 
   1   7   5      283.58      330.12      5.96 o 
   2   7   5        3.74        5.82      1.29 o 
   3   7   5       31.75       41.90      2.65 o 
   4   7   5        2.01        0.56      1.34 o 
   5   7   5       69.22       74.59      4.95 o 
   6   7   5       37.72       42.38      4.10 o 
   7   7   5       22.44       25.25      3.72 o 
   8   7   5       15.84       14.70      3.80 o 
  -9   8   5        6.98       14.96      3.37 o 
  -8   8   5       10.89        9.76      2.31 o 
  -7   8   5        2.87       -0.09      1.81 o 
  -6   8   5       23.51       24.78      2.52 o 
  -5   8   5       87.82       87.82      3.04 o 
  -4   8   5      185.03      176.25      5.00 o 
  -3   8   5       32.14       32.75      2.55 o 
  -2   8   5      319.94      352.49     16.01 o 
  -1   8   5        0.04        2.64      0.71 o 
   0   8   5      423.06      496.66      6.32 o 
   1   8   5       35.63       34.01      2.27 o 
   2   8   5      183.94      160.10      4.47 o 
   3   8   5        0.40       -1.07      1.07 o 
   4   8   5      139.45      129.19      5.63 o 
   5   8   5        0.07        0.04      1.81 o 
   6   8   5       30.35       34.68      3.88 o 
   7   8   5        0.13       -1.90      3.64 o 
   8   8   5        7.22        9.77      3.53 o 
  -9   9   5        8.78       18.27      9.58 o 
  -8   9   5       18.76       20.00      5.21 o 
  -7   9   5       10.35        9.89      2.27 o 
  -6   9   5      145.37      141.72      5.05 o 
  -5   9   5     1288.91     1260.60     14.86 o 
  -4   9   5      429.39      389.67      7.12 o 
  -3   9   5      487.55      507.06      6.43 o 
  -2   9   5       14.74       15.64      2.64 o 
  -1   9   5        2.62        0.34      0.68 o 
   0   9   5        0.19        4.43      2.68 o 
   1   9   5       10.87       10.46      1.54 o 
   2   9   5       37.84       28.44      2.33 o 
   3   9   5      328.12      361.30      7.26 o 
   4   9   5      229.28      227.05      7.82 o 
   5   9   5       14.82       15.24      2.92 o 
   6   9   5        1.75        1.17      2.19 o 
   7   9   5        0.27       -2.13      2.38 o 
  -8  10   5       20.27       21.18      3.02 o 
  -7  10   5        8.65        6.53      2.72 o 
  -6  10   5       44.72       38.20      3.31 o 
  -5  10   5        5.02       13.69      2.37 o 
  -4  10   5     1059.31     1031.16     15.10 o 
  -3  10   5       63.48       58.75      2.98 o 
  -2  10   5        2.00        1.32      0.97 o 
  -1  10   5       56.45       49.32      2.03 o 
   0  10   5       57.73       55.70      3.27 o 
   1  10   5       47.49       46.07      2.72 o 
   2  10   5      102.95       99.05      8.58 o 
   3  10   5      947.02      883.19     12.15 o 
   4  10   5      103.83       98.45      5.54 o 
   5  10   5      123.65      131.52      6.48 o 
   6  10   5        9.63        8.51      2.95 o 
   7  10   5        2.96        3.74      2.84 o 
  -8  11   5       24.69       29.39      3.25 o 
  -7  11   5        8.90        8.04      2.33 o 
  -6  11   5       49.03       49.85      3.66 o 
  -5  11   5      180.21      179.43      5.50 o 
  -4  11   5      679.66      711.42     10.66 o 
  -3  11   5       43.74       41.64      2.85 o 
  -2  11   5       12.73       11.75      2.30 o 
  -1  11   5      257.61      243.68      6.24 o 
   0  11   5      165.37      185.70      5.03 o 
   1  11   5      249.78      213.51      5.59 o 
   2  11   5        2.09        2.54      1.28 o 
   3  11   5       42.08       46.66      3.32 o 
   4  11   5       43.08       41.50      4.29 o 
   5  11   5       33.40       29.79      3.80 o 
   6  11   5        6.70       11.99      3.34 o 
   7  11   5        8.17        7.42      2.95 o 
  -8  12   5        0.03       -1.51      2.09 o 
  -7  12   5       23.63       31.06      3.35 o 
  -6  12   5       35.96       36.87      3.32 o 
  -5  12   5       46.34       49.15      3.60 o 
  -4  12   5      359.33      357.57      7.58 o 
  -3  12   5       71.17       66.02      6.46 o 
  -2  12   5       13.32        9.78      1.82 o 
  -1  12   5      311.16      317.29      6.82 o 
   0  12   5      432.33      454.40      8.29 o 
   1  12   5      236.13      214.99      4.95 o 
   2  12   5        6.05        5.03      1.47 o 
   3  12   5      100.50       80.36      4.15 o 
   4  12   5        0.26        2.95      1.90 o 
   5  12   5       59.35       60.40      5.14 o 
   6  12   5       14.12       13.98      3.42 o 
  -7  13   5        0.16       -0.55      2.01 o 
  -6  13   5       46.66       41.90      3.52 o 
  -5  13   5        0.17       -0.90      2.14 o 
  -4  13   5        5.35        2.96      2.22 o 
  -3  13   5        0.53        0.51      1.68 o 
  -2  13   5       13.36       13.48      2.84 o 
  -1  13   5        5.50        7.13      1.89 o 
   0  13   5       75.76       86.45      4.00 o 
   1  13   5       58.74       48.73      2.81 o 
   2  13   5       59.93       47.97      3.40 o 
   3  13   5        3.56        0.33      1.76 o 
   4  13   5       29.83       26.97      3.16 o 
   5  13   5       46.37       49.89      5.94 o 
   6  13   5       30.75       29.84      4.34 o 
  -7  14   5       15.12       12.62      2.84 o 
  -6  14   5       84.10       86.15      7.44 o 
  -5  14   5        0.47        0.65      2.05 o 
  -4  14   5       12.76       12.67      2.45 o 
  -3  14   5       58.96       64.88      4.92 o 
  -2  14   5       38.03       29.72      3.69 o 
  -1  14   5        7.97        8.89      2.17 o 
   0  14   5      139.52      133.73      4.95 o 
   1  14   5      145.58      138.90      4.32 o 
   2  14   5       13.04        9.13      2.28 o 
   3  14   5       79.57       65.59      4.20 o 
   4  14   5       24.77       28.40      4.85 o 
   5  14   5        7.22       -2.06      2.39 o 
  -6  15   5        9.62        7.58      2.57 o 
  -5  15   5       61.25       71.00      4.35 o 
  -4  15   5        3.92        5.59      2.95 o 
  -3  15   5      100.38      104.54      6.15 o 
  -2  15   5        8.80        7.47      2.92 o 
  -1  15   5       17.06       13.27      2.53 o 
   0  15   5        0.33        0.13      2.26 o 
   1  15   5      175.74      169.53      5.87 o 
   2  15   5       14.69       16.47      2.68 o 
   3  15   5        0.70       -1.80      1.80 o 
   4  15   5       16.73       19.38      2.70 o 
   5  15   5        0.67        1.85      2.84 o 
  -5  16   5        2.17        3.41      3.23 o 
  -4  16   5       10.72        7.04      3.11 o 
  -3  16   5      109.33      108.35      8.23 o 
  -2  16   5       82.69       83.13     10.12 o 
  -1  16   5        8.23       19.35      3.44 o 
   0  16   5        0.49        1.77      2.89 o 
   1  16   5       20.66       19.39      4.72 o 
   2  16   5        3.35        4.10      3.68 o 
   3  16   5       45.23       54.84      4.30 o 
   4  16   5       45.98       53.17      3.74 o 
  -5  17   5        1.84        2.85      4.72 o 
  -4  17   5       13.71       20.67      4.05 o 
  -3  17   5        1.86        1.89      2.84 o 
  -2  17   5       64.54       80.39      5.84 o 
  -1  17   5      137.89      141.12      6.87 o 
   0  17   5        0.37        3.78      2.86 o 
   1  17   5        1.69        1.58      2.84 o 
   2  17   5        0.00       -0.01      2.10 o 
   3  17   5       39.40       45.38      4.20 o 
  -4  18   5       10.95        9.88      3.76 o 
  -3  18   5       15.94       16.41      3.99 o 
  -2  18   5       34.56       35.80      6.75 o 
  -1  18   5       16.08        8.86      6.48 o 
   0  18   5       23.30       30.50      6.48 o 
   1  18   5        3.07       -0.47      2.97 o 
   2  18   5       17.21       14.53      3.99 o 
  -2  19   5       14.70       11.05      5.94 o 
  -1  19   5       21.74        8.91      5.13 o 
   0  19   5        0.44        4.32      4.59 o 
 -10   0   6        1.05       -3.78      4.32 o 
  -9   0   6        1.46       -1.89      3.51 o 
  -8   0   6      139.79      131.50      8.64 o 
  -7   0   6      413.02      423.22     13.51 o 
  -6   0   6      113.73      100.05      5.81 o 
  -5   0   6      302.75      317.39      5.05 o 
  -4   0   6     2096.22     2115.45     17.15 o 
  -3   0   6     2533.23     2541.44     28.01 o 
  -2   0   6      407.71      473.92      6.50 o 
  -1   0   6      513.52      470.69      9.88 o 
   0   0   6     3585.17     3452.81     31.69 o 
   1   0   6    10404.44    10575.48    116.59 o 
   2   0   6      133.81      153.95      6.48 o 
   3   0   6      492.74      441.40     12.44 o 
   4   0   6        6.30        1.08      1.62 o 
   5   0   6     1086.59     1088.77     24.10 o 
   6   0   6        9.04       13.23      4.05 o 
   7   0   6      516.56      519.48     18.38 o 
   8   0   6        6.13        3.51      3.78 o 
 -10   1   6        1.76       -0.94      2.84 o 
  -9   1   6        3.82        1.73      2.76 o 
  -8   1   6       81.07       79.51      4.73 o 
  -7   1   6       88.04       84.09      3.46 o 
  -6   1   6       42.61       44.70      2.38 o 
  -5   1   6      655.26      671.98      6.36 o 
  -4   1   6      487.89      469.69      4.25 o 
  -3   1   6     1605.30     1664.05     15.74 o 
  -2   1   6       33.39       44.95      1.19 o 
  -1   1   6        0.72        0.56      0.74 o 
   0   1   6        2.23        3.95      0.91 o 
   1   1   6     1071.14     1091.63     12.95 o 
   2   1   6      181.89      201.52      5.25 o 
   3   1   6      191.12      222.94      6.10 o 
   4   1   6       23.40       16.83      4.45 o 
   5   1   6        2.30        4.29      2.00 o 
   6   1   6      240.97      242.16      8.21 o 
   7   1   6       11.50       16.69      3.64 o 
   8   1   6        0.15        6.76      3.04 o 
 -10   2   6        2.38        3.45      5.13 o 
  -9   2   6       10.22        9.15      3.15 o 
  -8   2   6        3.12        4.75      2.57 o 
  -7   2   6        0.85       -0.27      1.53 o 
  -6   2   6       18.64       14.13      1.61 o 
  -5   2   6       43.58       49.48      1.70 o 
  -4   2   6      420.66      468.01      5.03 o 
  -3   2   6     1911.11     1893.07     14.05 o 
  -2   2   6       54.87       52.00      2.02 o 
  -1   2   6      267.82      282.87      3.67 o 
   0   2   6      111.75      118.23      2.87 o 
   1   2   6     1198.85     1261.45     12.40 o 
   2   2   6       47.56       80.06      3.44 o 
   3   2   6       48.97       41.54      2.95 o 
   4   2   6       90.96       79.36      4.19 o 
   5   2   6       64.10       58.65      4.99 o 
   6   2   6       73.41       69.51      4.87 o 
   7   2   6       23.96       17.69      3.34 o 
   8   2   6       62.36       73.53      5.99 o 
 -10   3   6        2.64        4.05      4.86 o 
  -9   3   6        7.28        9.21      3.15 o 
  -8   3   6        3.11        2.02      1.82 o 
  -7   3   6        2.82        0.74      1.45 o 
  -6   3   6       25.35       15.92      1.48 o 
  -5   3   6      757.85      719.86      7.97 o 
  -4   3   6       57.76       54.86      1.70 o 
  -3   3   6       45.55       53.77      1.88 o 
  -2   3   6        5.73        3.09      0.86 o 
  -1   3   6      632.99      615.38      7.41 o 
   0   3   6     3144.50     3039.68     23.06 o 
   1   3   6      195.60      242.03      4.70 o 
   2   3   6      299.04      284.83      5.87 o 
   3   3   6      357.63      349.45      7.93 o 
   4   3   6      305.39      313.68      8.12 o 
   5   3   6       41.33       51.43      4.01 o 
   6   3   6        6.41        9.64      2.76 o 
   7   3   6        1.92       -1.75      3.64 o 
   8   3   6        0.01        2.55      2.57 o 
  -9   4   6        5.02        1.31      2.57 o 
  -8   4   6       13.93       12.50      2.26 o 
  -7   4   6       21.41       25.13      2.31 o 
  -6   4   6       96.73      118.12      3.30 o 
  -5   4   6      357.19      340.19      5.36 o 
  -4   4   6        3.75        5.70      2.07 o 
  -3   4   6     1576.12     1575.92     12.52 o 
  -2   4   6      449.30      451.16      6.40 o 
  -1   4   6      236.98      243.98      4.07 o 
   0   4   6     1149.00     1059.89     10.74 o 
   1   4   6      138.18      128.58      4.39 o 
   2   4   6      358.40      391.15      7.13 o 
   3   4   6        4.00        2.30      1.29 o 
   4   4   6       36.99       33.48      3.15 o 
   5   4   6       70.86       74.38      7.29 o 
   6   4   6       77.83       94.40      6.48 o 
   7   4   6       73.81       73.68      5.63 o 
   8   4   6        4.44       10.40      3.30 o 
  -9   5   6        1.45       -3.51      3.51 o 
  -8   5   6       74.72       85.64      4.07 o 
  -7   5   6      147.35      152.65      4.06 o 
  -6   5   6       79.77       77.44      2.82 o 
  -5   5   6      760.11      760.87      8.66 o 
  -4   5   6      474.61      474.82      7.28 o 
  -3   5   6       34.07       33.76      1.59 o 
  -2   5   6       36.53       32.68      1.36 o 
  -1   5   6     2341.54     2326.73     16.45 o 
   0   5   6     1826.83     1773.25     15.80 o 
   1   5   6       18.74       21.07      5.79 o 
   2   5   6       15.14       15.67      1.64 o 
   3   5   6      419.16      409.59      9.15 o 
   4   5   6      474.56      448.27     10.57 o 
   5   5   6       78.31       86.68      4.96 o 
   6   5   6        0.61        1.01      2.07 o 
   7   5   6      127.69      150.10      7.25 o 
   8   5   6       80.73       98.12      6.75 o 
  -9   6   6       14.95       12.86      3.18 o 
  -8   6   6       95.11       88.82     12.28 o 
  -7   6   6       66.95       73.27      4.01 o 
  -6   6   6      183.60      181.84      4.30 o 
  -5   6   6      119.06      117.84      3.40 o 
  -4   6   6       57.82       66.07      2.80 o 
  -3   6   6      217.42      236.42      3.97 o 
  -2   6   6      161.71      129.93      3.74 o 
  -1   6   6     1886.12     2001.27     24.67 o 
   0   6   6      480.68      491.14      7.20 o 
   1   6   6      110.28      113.99      3.52 o 
   2   6   6      160.48      148.06      4.30 o 
   3   6   6       55.40       49.14      2.89 o 
   4   6   6      351.84      326.36      7.23 o 
   5   6   6      243.04      234.23      6.55 o 
   6   6   6      108.64      101.14      5.94 o 
   7   6   6        1.16       -0.13      2.29 o 
   8   6   6       18.04       19.15      4.10 o 
  -9   7   6        0.29       -1.66      2.29 o 
  -8   7   6       50.19       57.21      4.48 o 
  -7   7   6        5.16        3.45      1.92 o 
  -6   7   6        2.02        3.34      1.51 o 
  -5   7   6       20.28       17.70      1.72 o 
  -4   7   6       11.94       17.40      2.77 o 
  -3   7   6       89.51       92.18      3.20 o 
  -2   7   6       63.99       59.13      2.02 o 
  -1   7   6       23.27       26.69      1.99 o 
   0   7   6      116.42      104.97      3.33 o 
   1   7   6      659.92      654.79      9.09 o 
   2   7   6      139.17      146.40      4.02 o 
   3   7   6      321.71      377.11      7.48 o 
   4   7   6        3.83        2.82      1.61 o 
   5   7   6        0.18       -0.54      1.91 o 
   6   7   6        9.07        9.13      2.95 o 
   7   7   6        4.67        2.74      3.24 o 
  -9   8   6        7.12        6.06      3.78 o 
  -8   8   6       14.56        6.61      2.86 o 
  -7   8   6      111.23      114.61      4.70 o 
  -6   8   6      542.85      559.88      9.45 o 
  -5   8   6      129.53      140.68      3.87 o 
  -4   8   6        4.87        0.94      1.27 o 
  -3   8   6       10.93       10.56      1.85 o 
  -2   8   6       87.42       86.14      2.42 o 
  -1   8   6       69.85       89.01      2.50 o 
   0   8   6      414.53      444.00      5.80 o 
   1   8   6      248.51      260.76      6.89 o 
   2   8   6      261.74      269.57      6.74 o 
   3   8   6       32.23       28.25      3.35 o 
   4   8   6      143.38      156.81      5.20 o 
   5   8   6        3.88        6.37      2.46 o 
   6   8   6        4.86        6.35      2.72 o 
   7   8   6        0.04        0.13      2.48 o 
  -8   9   6       12.06       11.97      2.90 o 
  -7   9   6       83.45       82.49      4.62 o 
  -6   9   6       64.04       68.97      3.87 o 
  -5   9   6       11.57       18.88      2.47 o 
  -4   9   6       19.90       19.85      2.39 o 
  -3   9   6        7.76        7.64      1.70 o 
  -2   9   6       23.64       22.41      1.64 o 
  -1   9   6       32.58       30.47      1.68 o 
   0   9   6      972.08      986.24     13.29 o 
   1   9   6        7.06        4.83      1.49 o 
   2   9   6       13.16       16.65      2.07 o 
   3   9   6      165.11      141.86      4.88 o 
   4   9   6      127.61      130.77      6.11 o 
   5   9   6       11.17        9.39      3.51 o 
   6   9   6        5.10        3.23      2.57 o 
   7   9   6        7.36       12.15      3.44 o 
  -8  10   6        4.15        5.76      2.49 o 
  -7  10   6        0.23       -1.69      1.86 o 
  -6  10   6      638.70      656.08     10.85 o 
  -5  10   6      329.16      323.90      7.16 o 
  -4  10   6       17.23       21.36      2.42 o 
  -3  10   6       20.48       25.62      2.18 o 
  -2  10   6        0.80        0.82      1.00 o 
  -1  10   6        6.40        1.78      0.93 o 
   0  10   6      145.80      162.49      4.75 o 
   1  10   6       88.13       96.46      5.87 o 
   2  10   6      437.89      423.39      8.09 o 
   3  10   6      751.17      766.78     12.47 o 
   4  10   6      345.17      347.87     10.13 o 
   5  10   6       85.17       85.36      5.73 o 
   6  10   6        8.77        7.45      2.92 o 
   7  10   6        0.02       -2.46      2.46 o 
  -8  11   6        9.18        9.86      2.68 o 
  -7  11   6       22.23       29.07      3.24 o 
  -6  11   6        9.44       12.17      2.44 o 
  -5  11   6      104.03      117.26      5.90 o 
  -4  11   6        0.00        0.58      2.54 o 
  -3  11   6      645.11      609.57      9.41 o 
  -2  11   6        4.31        1.96      1.23 o 
  -1  11   6        7.99        9.63      1.74 o 
   0  11   6        0.77        0.76      1.29 o 
   1  11   6      345.70      325.63      7.06 o 
   2  11   6        7.61       13.48      2.22 o 
   3  11   6      210.50      216.30      7.18 o 
   4  11   6       11.82       14.24      3.51 o 
   5  11   6        1.45        4.34      2.57 o 
   6  11   6       16.13       23.84      3.99 o 
  -7  12   6       29.56       33.37      3.41 o 
  -6  12   6        1.56        7.11      2.84 o 
  -5  12   6      207.29      214.82      6.21 o 
  -4  12   6       36.49       35.19      2.92 o 
  -3  12   6        1.83        2.61      1.60 o 
  -2  12   6       36.60       32.85      4.05 o 
  -1  12   6       11.14       11.92      1.94 o 
   0  12   6       30.78       29.40      2.68 o 
   1  12   6       11.30       14.59      3.56 o 
   2  12   6        0.91        0.63      1.66 o 
   3  12   6       24.31       18.64      3.15 o 
   4  12   6        2.17       -1.77      2.00 o 
   5  12   6       11.00       15.69      3.42 o 
   6  12   6        3.65        1.31      4.32 o 
  -7  13   6       34.98       28.77      4.04 o 
  -6  13   6        1.53        1.57      2.15 o 
  -5  13   6        2.30        6.84      2.30 o 
  -4  13   6        5.82        1.89      1.85 o 
  -3  13   6       15.78       14.72      3.23 o 
  -2  13   6       15.04       12.54      2.95 o 
  -1  13   6       39.27       35.90      4.64 o 
   0  13   6       48.85       34.66      2.90 o 
   1  13   6       22.04       23.42      3.48 o 
   2  13   6        0.75       -1.81      1.81 o 
   3  13   6        2.38        1.13      2.19 o 
   4  13   6       16.82       12.80      3.23 o 
   5  13   6        7.27       12.12      3.42 o 
   6  13   6        0.00       -0.27      3.78 o 
  -7  14   6        9.14        8.66      2.68 o 
  -6  14   6       29.55       31.29      3.35 o 
  -5  14   6      128.35      123.68      5.21 o 
  -4  14   6        3.92        0.13      2.56 o 
  -3  14   6        9.32        7.56      2.86 o 
  -2  14   6       12.39       13.34      4.59 o 
  -1  14   6        1.91        2.22      2.38 o 
   0  14   6        7.27        6.75      2.18 o 
   1  14   6       19.30       19.39      2.70 o 
   2  14   6       17.05       15.76      3.91 o 
   3  14   6      125.27      118.62      6.48 o 
   4  14   6        0.88       -0.45      2.53 o 
   5  14   6        3.75        5.50      3.04 o 
  -6  15   6        9.99        7.88      2.72 o 
  -5  15   6        4.85        6.88      3.24 o 
  -4  15   6        7.46        3.91      2.67 o 
  -3  15   6       11.74       11.71      3.11 o 
  -2  15   6       27.09       25.49      7.42 o 
  -1  15   6       20.30       14.92      3.15 o 
   0  15   6      120.61      118.20      7.11 o 
   1  15   6       29.04       37.24      5.53 o 
   2  15   6        0.42       -2.19      2.19 o 
   3  15   6        0.01       -2.12      2.38 o 
   4  15   6       82.06       83.05      6.88 o 
  -5  16   6        8.86        4.85      3.34 o 
  -4  16   6       10.38        5.45      3.23 o 
  -3  16   6       60.57       55.45      5.25 o 
  -2  16   6      136.56      159.81      7.52 o 
  -1  16   6        3.07        3.10      2.95 o 
   0  16   6        0.67        0.27      2.48 o 
   1  16   6        1.56        0.24      4.18 o 
   2  16   6        4.64        2.23      2.72 o 
   3  16   6       83.61       86.77      6.57 o 
   4  16   6        9.94       10.53      3.63 o 
  -4  17   6        9.85       13.03      5.13 o 
  -3  17   6        2.83        1.77      2.72 o 
  -2  17   6        5.19        7.70      3.30 o 
  -1  17   6        0.74        1.62      2.67 o 
   0  17   6       30.78       21.06      5.67 o 
   1  17   6        7.85        9.57      3.42 o 
   2  17   6        7.98        4.65      5.80 o 
   3  17   6        3.79        4.83      3.34 o 
  -3  18   6       53.51       66.12      5.96 o 
  -2  18   6       35.60       44.73      4.93 o 
  -1  18   6        4.80       -2.43      2.67 o 
   0  18   6       23.80       27.80      6.48 o 
   1  18   6        9.21        5.40      5.13 o 
   2  18   6        1.63        1.43      3.24 o 
 -10   1   7       21.78       30.86      4.58 o 
  -9   1   7        0.01       -1.38      2.65 o 
  -8   1   7        2.46        0.67      2.48 o 
  -7   1   7       38.38       36.23      3.53 o 
  -6   1   7       31.51       32.89      3.68 o 
  -5   1   7        2.13        6.58      3.07 o 
  -4   1   7      447.52      418.93      4.85 o 
  -3   1   7      774.39      846.91      9.49 o 
  -2   1   7      312.46      266.46      3.44 o 
  -1   1   7       98.55      133.67      2.81 o 
   0   1   7      780.07      776.26     12.15 o 
   1   1   7      174.12      206.49      5.06 o 
   2   1   7        0.25        1.48      1.15 o 
   3   1   7      468.40      445.29      9.27 o 
   4   1   7       38.18       46.94      3.53 o 
   5   1   7       86.24       66.09      4.59 o 
   6   1   7       32.68       29.30      3.72 o 
   7   1   7       26.15       34.78      4.32 o 
   8   1   7        1.04        6.17      2.95 o 
  -9   2   7       57.26       54.92      4.86 o 
  -8   2   7        6.89        6.62      2.76 o 
  -7   2   7        0.04        1.15      1.37 o 
  -6   2   7       90.90      100.86      3.52 o 
  -5   2   7       81.39       76.13      2.14 o 
  -4   2   7      177.40      156.95      2.97 o 
  -3   2   7       86.66       88.79      2.41 o 
  -2   2   7        0.22        0.01      0.70 o 
  -1   2   7     3605.45     3428.87     22.28 o 
   0   2   7      160.62      153.19      3.53 o 
   1   2   7       15.21       18.24      1.63 o 
   2   2   7      108.86       91.98      3.82 o 
   3   2   7      106.68      128.19      5.06 o 
   4   2   7        3.93        6.18      1.88 o 
   5   2   7       31.12       26.52      3.25 o 
   6   2   7       25.05       22.86      4.18 o 
   7   2   7       59.61       74.25      5.63 o 
   8   2   7        0.71        1.43      2.59 o 
  -9   3   7       32.69       42.41      4.59 o 
  -8   3   7        3.54       -1.81      2.38 o 
  -7   3   7      204.65      220.97      5.54 o 
  -6   3   7      110.43      112.74      3.88 o 
  -5   3   7      298.62      288.23      4.93 o 
  -4   3   7       31.53       38.46      1.87 o 
  -3   3   7      527.10      567.60      6.64 o 
  -2   3   7       55.01       40.27      1.26 o 
  -1   3   7       43.75       39.07      2.40 o 
   0   3   7        4.49        4.63      0.98 o 
   1   3   7      647.93      686.30      8.93 o 
   2   3   7       24.84       17.16      2.26 o 
   3   3   7       29.42       26.59      2.67 o 
   4   3   7       24.07       28.11      3.04 o 
   5   3   7      334.66      325.30     16.08 o 
   6   3   7       60.85       68.91      5.25 o 
   7   3   7        5.08        6.93      2.95 o 
   8   3   7        5.30        1.51      4.05 o 
  -9   4   7        0.16       -2.38      2.38 o 
  -8   4   7      108.23      104.91      4.34 o 
  -7   4   7      150.36      136.20      4.52 o 
  -6   4   7      106.56      101.13      3.73 o 
  -5   4   7      219.52      213.58      4.34 o 
  -4   4   7      375.72      384.36      5.33 o 
  -3   4   7      852.31      835.78      8.56 o 
  -2   4   7        0.26        0.82      0.57 o 
  -1   4   7      216.99      233.32      4.21 o 
   0   4   7      517.65      537.31      7.37 o 
   1   4   7       85.14       79.88      2.89 o 
   2   4   7      150.55      159.76      4.42 o 
   3   4   7       27.25       19.91      3.48 o 
   4   4   7      179.14      196.19      6.78 o 
   5   4   7       51.48       55.04      4.29 o 
   6   4   7       61.17       72.75      5.40 o 
   7   4   7       23.53       17.21      3.69 o 
   8   4   7        1.07        0.66      2.65 o 
  -9   5   7        4.29        5.13      4.59 o 
  -8   5   7        0.55        1.17      1.87 o 
  -7   5   7        0.72       -0.96      1.66 o 
  -6   5   7      180.34      182.07      4.28 o 
  -5   5   7      587.65      566.18      7.69 o 
  -4   5   7       82.45       95.71      3.32 o 
  -3   5   7      482.85      568.30      6.89 o 
  -2   5   7      617.47      686.58      8.14 o 
  -1   5   7       14.84        9.56      1.21 o 
   0   5   7      324.09      346.56      5.91 o 
   1   5   7       84.03       69.79      2.88 o 
   2   5   7      307.20      313.70      7.97 o 
   3   5   7      214.25      196.84      7.21 o 
   4   5   7      910.93      898.54     12.89 o 
   5   5   7      376.41      336.25      8.05 o 
   6   5   7        0.34       -2.11      2.70 o 
   7   5   7       68.36       66.25     12.15 o 
  -9   6   7        0.47       -1.80      2.53 o 
  -8   6   7       87.69       81.60      5.03 o 
  -7   6   7       43.16       57.92      5.82 o 
  -6   6   7      105.78      110.55      3.71 o 
  -5   6   7        1.78        1.65      1.13 o 
  -4   6   7       41.66       43.96      2.48 o 
  -3   6   7        2.11        7.30      1.48 o 
  -2   6   7        0.77       -0.60      0.60 o 
  -1   6   7       39.05       43.83      2.95 o 
   0   6   7        0.00        2.39      0.93 o 
   1   6   7      117.59      134.18      3.96 o 
   2   6   7        0.92        0.35      1.25 o 
   3   6   7       70.07       59.36      3.27 o 
   4   6   7      312.28      271.65      9.58 o 
   5   6   7       20.98       14.36      2.48 o 
   6   6   7        6.11       10.59      3.05 o 
   7   6   7        8.10        8.53      3.91 o 
  -9   7   7       18.34       15.28      7.56 o 
  -8   7   7       59.73       54.85      4.38 o 
  -7   7   7        0.61        1.35      2.29 o 
  -6   7   7       39.87       46.67      2.66 o 
  -5   7   7      188.71      171.50      4.25 o 
  -4   7   7      339.43      314.55      6.32 o 
  -3   7   7       92.02       88.52      3.24 o 
  -2   7   7      472.67      422.76      7.03 o 
  -1   7   7      422.90      433.93      5.78 o 
   0   7   7       11.96       10.90      1.47 o 
   1   7   7        9.54        7.68      1.61 o 
   2   7   7        1.70        1.74      1.95 o 
   3   7   7      142.88      127.10      4.57 o 
   4   7   7      567.10      557.12     10.09 o 
   5   7   7        0.18        1.96      2.16 o 
   6   7   7        6.24        9.37      2.92 o 
   7   7   7        4.38        4.37      2.95 o 
  -9   8   7       21.93       25.91      5.13 o 
  -8   8   7       38.14       34.55      3.99 o 
  -7   8   7      172.94      167.92      6.63 o 
  -6   8   7        9.56        5.15      2.07 o 
  -5   8   7      161.71      147.33      4.04 o 
  -4   8   7       36.32       34.31      2.52 o 
  -3   8   7      211.75      243.68      7.52 o 
  -2   8   7       33.84       38.83      2.34 o 
  -1   8   7      177.34      173.79      3.65 o 
   0   8   7        7.94        6.32      1.14 o 
   1   8   7      371.04      369.88      9.34 o 
   2   8   7       11.65       13.36      1.79 o 
   3   8   7     1672.38     1629.70     18.31 o 
   4   8   7      188.88      181.56      5.82 o 
   5   8   7        3.46        1.89      3.10 o 
   6   8   7        7.19       11.25      3.15 o 
   7   8   7       25.90       30.21      6.21 o 
  -8   9   7       26.30       30.01      3.88 o 
  -7   9   7       11.66       17.90      3.48 o 
  -6   9   7        2.32        3.60      1.97 o 
  -5   9   7      174.19      174.20      5.26 o 
  -4   9   7       81.39       73.21      3.47 o 
  -3   9   7       39.63       36.54      2.63 o 
  -2   9   7        0.05        0.70      0.98 o 
  -1   9   7      250.90      275.05      6.98 o 
   0   9   7      354.39      388.98      7.25 o 
   1   9   7      214.55      194.16      5.24 o 
   2   9   7      197.82      209.72      5.80 o 
   3   9   7        0.23       -0.74      1.70 o 
   4   9   7        1.37        2.05      2.27 o 
   5   9   7        3.62       -0.39      2.07 o 
   6   9   7       25.01       28.89      4.07 o 
   7   9   7        2.51        0.56      2.72 o 
  -8  10   7       18.30       11.97      3.34 o 
  -7  10   7       23.53       21.49      2.88 o 
  -6  10   7      154.05      173.72      5.65 o 
  -5  10   7      484.63      483.78      8.94 o 
  -4  10   7       81.83       84.29      5.99 o 
  -3  10   7        1.25        1.84      1.54 o 
  -2  10   7      232.41      245.90      7.75 o 
  -1  10   7       98.95       95.14      3.69 o 
   0  10   7       94.49       89.38      3.72 o 
   1  10   7      149.63      156.20      4.94 o 
   2  10   7       57.65       51.25      3.31 o 
   3  10   7      757.80      784.03     12.17 o 
   4  10   7        4.13        4.45      2.48 o 
   5  10   7        5.68       11.40      3.15 o 
   6  10   7       44.30       59.63      8.91 o 
  -8  11   7        0.13        1.69      2.72 o 
  -7  11   7       10.28        9.29      2.56 o 
  -6  11   7       51.59       59.24      3.84 o 
  -5  11   7       33.68       30.11      2.89 o 
  -4  11   7       36.85       30.84      2.69 o 
  -3  11   7       21.21       24.88      2.41 o 
  -2  11   7       44.16       52.68      5.13 o 
  -1  11   7        9.64        7.52      2.19 o 
   0  11   7       11.55       11.50      2.52 o 
   1  11   7        3.50        2.21      1.67 o 
   2  11   7       56.81       53.76      3.48 o 
   3  11   7       34.00       26.06      4.45 o 
   4  11   7        0.76        3.46      2.38 o 
   5  11   7        6.66        3.39      2.53 o 
   6  11   7       36.53       44.89      5.53 o 
  -7  12   7        0.30        1.33      2.10 o 
  -6  12   7      123.36      130.78      5.22 o 
  -5  12   7        7.78        8.28      2.69 o 
  -4  12   7       34.81       29.30      2.81 o 
  -3  12   7       74.73       66.69      3.48 o 
  -2  12   7       25.45       25.67      3.44 o 
  -1  12   7        2.03        3.56      2.19 o 
   0  12   7       13.07       12.45      2.17 o 
   1  12   7      119.08      121.43      4.67 o 
   2  12   7        6.00        6.93      2.03 o 
   3  12   7       10.41        8.88      2.21 o 
   4  12   7       13.79       24.64      3.82 o 
   5  12   7        0.09        2.41      4.05 o 
   6  12   7        5.48        6.85      3.42 o 
  -7  13   7       30.64       26.87      3.36 o 
  -6  13   7       42.05       40.28      3.57 o 
  -5  13   7       85.94       80.96      6.48 o 
  -4  13   7       51.53       60.31      3.73 o 
  -3  13   7       64.76       80.22      9.18 o 
  -2  13   7      128.03      136.71      6.38 o 
  -1  13   7        1.11        4.94      2.46 o 
   0  13   7       13.03       21.12      2.68 o 
   1  13   7      199.21      185.44      6.07 o 
   2  13   7      115.44      108.27      6.01 o 
   3  13   7       72.38       52.28      3.89 o 
   4  13   7        0.34        0.23      2.33 o 
   5  13   7       16.16       10.39      3.44 o 
  -6  14   7        0.39        3.90      2.42 o 
  -5  14   7       15.52       13.77      3.75 o 
  -4  14   7       62.72       63.67      5.80 o 
  -3  14   7       16.71       22.88      3.61 o 
  -2  14   7        5.40        2.70      2.48 o 
  -1  14   7       17.63       18.90      3.34 o 
   0  14   7      112.06      123.70      6.62 o 
   1  14   7        3.44        4.48      2.21 o 
   2  14   7       22.02       19.39      3.61 o 
   3  14   7       34.52       40.05      4.76 o 
   4  14   7       27.52       25.94      4.20 o 
   5  14   7        0.64        3.92      2.95 o 
  -6  15   7        3.85        5.39      2.59 o 
  -5  15   7        8.77        7.81      3.23 o 
  -4  15   7       17.33       22.67     11.47 o 
  -3  15   7        5.68        6.34      3.05 o 
  -2  15   7        2.97        4.14      2.95 o 
  -1  15   7       17.20       16.16      3.42 o 
   0  15   7      167.55      152.29      9.45 o 
   1  15   7       26.25       18.77      6.61 o 
   2  15   7        0.17       -3.83      4.72 o 
   3  15   7        1.30        3.24      2.86 o 
   4  15   7        5.99       10.44      4.18 o 
  -5  16   7        7.86        7.08      3.61 o 
  -4  16   7        0.39        1.35      2.86 o 
  -3  16   7       18.14       17.10      3.76 o 
  -2  16   7        0.47       -2.46      2.46 o 
  -1  16   7        6.85        9.09      5.40 o 
   0  16   7        0.89        0.78      6.07 o 
   1  16   7        2.28        9.18      4.86 o 
   2  16   7        8.33        9.24      3.51 o 
   3  16   7       12.01       14.44      4.72 o 
  -4  17   7        3.62        6.15      3.42 o 
  -3  17   7        0.62        0.67      2.84 o 
  -2  17   7      133.03      141.19      7.45 o 
  -1  17   7        1.81       -2.29      2.67 o 
   0  17   7        7.19        7.29      5.13 o 
   1  17   7        3.91        0.00      4.05 o 
   2  17   7        2.18       -1.64      3.04 o 
  -2  18   7        4.73        1.10      3.11 o 
  -1  18   7        0.30        0.27      2.86 o 
   0  18   7        3.99        6.48      5.13 o 
   1  18   7       11.39       15.12      5.67 o 
  -9   0   8       17.68       16.20      4.59 o 
  -8   0   8      294.69      319.03     12.97 o 
  -7   0   8       61.87       54.53      5.67 o 
  -6   0   8       31.40       30.77      2.79 o 
  -5   0   8      288.42      279.17      6.92 o 
  -4   0   8      589.57      591.74     10.67 o 
  -3   0   8       15.72        5.08      5.13 o 
  -2   0   8       17.18       12.67      2.97 o 
  -1   0   8      763.74      715.59     10.37 o 
   0   0   8       48.89       78.32      3.49 o 
   1   0   8       42.78       20.79      2.97 o 
   2   0   8      706.83      636.29     15.16 o 
   3   0   8      248.39      246.38      9.73 o 
   4   0   8        0.97        2.16      2.43 o 
   5   0   8        0.09        0.54      2.43 o 
   6   0   8      175.78      194.17     11.07 o 
   7   0   8       14.94       17.55      4.86 o 
  -9   1   8       38.05       33.19      3.99 o 
  -8   1   8       92.98       98.22      5.80 o 
  -7   1   8      116.98      141.61      6.01 o 
  -6   1   8       24.30       25.88      2.22 o 
  -5   1   8      160.51      159.07      4.09 o 
  -4   1   8      142.51      125.83      3.83 o 
  -3   1   8      461.99      500.39      7.12 o 
  -2   1   8       26.52       25.70      1.23 o 
  -1   1   8      129.22      123.32      2.85 o 
   0   1   8        9.92        5.88      1.10 o 
   1   1   8      192.90      216.87      4.95 o 
   2   1   8      126.55      157.52      7.83 o 
   3   1   8       64.10       58.95      3.72 o 
   4   1   8        1.45        1.48      1.72 o 
   5   1   8       26.04       26.32      4.05 o 
   6   1   8       18.72       17.07      3.44 o 
   7   1   8       22.95       31.84      4.29 o 
  -9   2   8       10.86        7.08      3.15 o 
  -8   2   8      233.95      241.97      9.59 o 
  -7   2   8       18.90       23.48      2.38 o 
  -6   2   8        6.53        7.00      1.66 o 
  -5   2   8        3.71        3.20      1.17 o 
  -4   2   8       38.82       45.53      1.94 o 
  -3   2   8       24.72       25.05      1.67 o 
  -2   2   8       55.84       83.01      1.96 o 
  -1   2   8      368.51      383.51      5.12 o 
   0   2   8     1261.44     1313.27     13.05 o 
   1   2   8      106.67       90.03      3.19 o 
   2   2   8       54.33       50.91      3.04 o 
   3   2   8        0.21        0.92      1.42 o 
   4   2   8        5.41        2.70      1.72 o 
   5   2   8        2.13        6.07      2.29 o 
   6   2   8        9.97        7.69      2.67 o 
   7   2   8        8.48        5.53      3.05 o 
  -9   3   8       11.23       19.78      3.72 o 
  -8   3   8       64.97       62.61      7.29 o 
  -7   3   8        2.70        3.73      1.73 o 
  -6   3   8       36.97       32.36      4.57 o 
  -5   3   8      701.93      687.70     10.04 o 
  -4   3   8       94.84       92.07      2.70 o 
  -3   3   8       60.39       69.59      2.88 o 
  -2   3   8      239.03      283.29      3.85 o 
  -1   3   8       61.64       67.60      2.34 o 
   0   3   8       16.32        9.96      1.33 o 
   1   3   8      426.88      432.92     11.54 o 
   2   3   8      405.63      390.61     10.39 o 
   3   3   8      107.97      106.07      4.11 o 
   4   3   8       88.02       93.12      4.96 o 
   5   3   8        9.23        5.51      2.38 o 
   6   3   8       23.67       28.02      3.91 o 
   7   3   8       35.57       32.70      4.29 o 
  -9   4   8        9.41        9.72      3.24 o 
  -8   4   8        9.83       10.00      2.33 o 
  -7   4   8       70.42       71.43      3.65 o 
  -6   4   8       30.22       29.07      2.44 o 
  -5   4   8      178.72      178.53      4.06 o 
  -4   4   8       46.22       49.21      2.61 o 
  -3   4   8       97.40      116.72      3.14 o 
  -2   4   8       67.54       76.65      2.98 o 
  -1   4   8      473.89      449.73      9.11 o 
   0   4   8       43.49       36.18      1.79 o 
   1   4   8      132.82      123.63      3.92 o 
   2   4   8      312.09      318.21      6.60 o 
   3   4   8      113.88       92.85      3.95 o 
   4   4   8       57.31       52.19      3.44 o 
   5   4   8      137.33      140.99      6.48 o 
   6   4   8      143.03      123.51      6.59 o 
   7   4   8       25.83       23.20      5.40 o 
  -9   5   8        2.05       -1.35      3.51 o 
  -8   5   8       14.20       21.09      3.95 o 
  -7   5   8        9.28        8.46      2.05 o 
  -6   5   8      587.34      603.35     14.17 o 
  -5   5   8      253.14      268.27      5.15 o 
  -4   5   8       76.42       72.39      3.05 o 
  -3   5   8      571.93      561.07      7.21 o 
  -2   5   8        5.06        6.40      1.07 o 
  -1   5   8      334.26      307.36      6.38 o 
   0   5   8      162.99      170.68      5.03 o 
   1   5   8      112.94      122.41      3.92 o 
   2   5   8      139.02      127.04      4.32 o 
   3   5   8       71.19       66.71      3.56 o 
   4   5   8        4.52        6.28      1.98 o 
   5   5   8       73.45       70.73      4.29 o 
   6   5   8       17.71       13.41      3.15 o 
   7   5   8       37.94       28.76      4.29 o 
  -9   6   8        0.99       -0.07      2.57 o 
  -8   6   8       33.52       20.91      4.67 o 
  -7   6   8       77.12       89.60      5.29 o 
  -6   6   8      169.32      175.36      8.89 o 
  -5   6   8       51.09       50.63      2.56 o 
  -4   6   8        0.04        0.57      1.27 o 
  -3   6   8        0.00        0.55      0.83 o 
  -2   6   8       50.55       58.97      2.78 o 
  -1   6   8      163.57      147.56      3.84 o 
   0   6   8     1014.34     1078.55     12.28 o 
   1   6   8      330.52      335.67      6.65 o 
   2   6   8      104.11      101.15      4.03 o 
   3   6   8       14.06        6.60      2.25 o 
   4   6   8      186.75      190.67      6.11 o 
   5   6   8       31.60       33.00      4.22 o 
   6   6   8        0.19       -0.84      2.29 o 
   7   6   8        4.92        6.25      2.95 o 
  -9   7   8        4.37        2.43      2.67 o 
  -8   7   8        2.00        3.10      2.67 o 
  -7   7   8        0.02        0.31      2.47 o 
  -6   7   8      549.04      522.14      7.94 o 
  -5   7   8      213.27      216.44      5.61 o 
  -4   7   8        0.01        0.06      1.07 o 
  -3   7   8       47.27       54.52      2.73 o 
  -2   7   8       41.80       46.30      4.04 o 
  -1   7   8       46.43       47.86      2.91 o 
   0   7   8        1.35        1.13      1.26 o 
   1   7   8      635.39      582.59      9.78 o 
   2   7   8     1048.46     1023.96     13.39 o 
   3   7   8      326.19      323.68      7.46 o 
   4   7   8       29.77       28.09      2.91 o 
   5   7   8      278.12      256.15      8.97 o 
   6   7   8       21.72       31.69      7.42 o 
   7   7   8        2.66        3.24      2.86 o 
  -8   8   8        2.87        0.42      2.57 o 
  -7   8   8      143.45      166.07      6.68 o 
  -6   8   8      195.05      209.33      5.12 o 
  -5   8   8       56.86       48.37      3.05 o 
  -4   8   8       14.51       16.87      2.58 o 
  -3   8   8       69.79       63.72      3.09 o 
  -2   8   8        1.13       -0.94      0.95 o 
  -1   8   8      235.79      253.52      5.56 o 
   0   8   8       38.22       45.31      2.99 o 
   1   8   8      151.73      159.41      4.91 o 
   2   8   8      623.24      588.97     11.78 o 
   3   8   8      144.74      157.51      5.42 o 
   4   8   8       98.06       91.88      4.46 o 
   5   8   8       23.13       26.59      3.72 o 
   6   8   8        7.81       12.41      3.34 o 
  -8   9   8        0.23       -1.62      2.29 o 
  -7   9   8       36.68       35.10      4.01 o 
  -6   9   8       16.90       22.63      2.98 o 
  -5   9   8       16.10       18.11      2.33 o 
  -4   9   8        0.19        0.69      1.36 o 
  -3   9   8        8.42        7.36      1.67 o 
  -2   9   8        0.04       -0.75      1.13 o 
  -1   9   8       34.29       30.94      2.29 o 
   0   9   8       48.53       51.22      2.98 o 
   1   9   8       17.42       13.40      2.05 o 
   2   9   8        1.57        3.96      1.76 o 
   3   9   8        9.97        9.36      2.18 o 
   4   9   8       74.30       68.35      9.04 o 
   5   9   8       18.92       26.97      3.99 o 
   6   9   8       35.20       28.91      4.38 o 
  -8  10   8       32.25       34.14      4.10 o 
  -7  10   8       13.84       11.47      3.05 o 
  -6  10   8      114.67      120.69      5.73 o 
  -5  10   8       25.03       30.06      2.89 o 
  -4  10   8       15.88       11.28      1.99 o 
  -3  10   8      175.39      177.11      5.12 o 
  -2  10   8       49.67       51.29      2.92 o 
  -1  10   8        1.83       -1.40      1.49 o 
   0  10   8        0.17       -1.32      1.32 o 
   1  10   8      166.70      151.59      5.07 o 
   2  10   8       99.39      104.63      4.61 o 
   3  10   8        4.03        4.00      2.05 o 
   4  10   8       11.16       11.72      3.64 o 
   5  10   8       13.55       12.42      3.30 o 
   6  10   8        0.14        2.16      2.86 o 
  -8  11   8        4.82        1.72      2.95 o 
  -7  11   8        0.14        0.65      2.12 o 
  -6  11   8        0.24        0.50      1.94 o 
  -5  11   8        8.28        7.88      2.10 o 
  -4  11   8       18.53       13.26      2.24 o 
  -3  11   8       60.77       47.84      3.08 o 
  -2  11   8       12.88        8.20      2.76 o 
  -1  11   8        2.18        2.23      2.07 o 
   0  11   8        0.66        0.59      1.63 o 
   1  11   8       95.35       99.36      4.41 o 
   2  11   8      152.97      162.80      5.60 o 
   3  11   8        0.07        0.47      1.93 o 
   4  11   8       59.23       62.18      6.61 o 
   5  11   8       44.00       64.03      9.04 o 
  -7  12   8        9.20       13.54      2.78 o 
  -6  12   8        0.17        1.58      2.01 o 
  -5  12   8        2.77        5.62      2.09 o 
  -4  12   8        0.68        2.93      2.22 o 
  -3  12   8       64.63       75.52      5.14 o 
  -2  12   8       44.64       49.01      6.34 o 
  -1  12   8        5.42        5.69      2.46 o 
   0  12   8        9.62        7.94      5.94 o 
   1  12   8       35.14       31.22      3.06 o 
   2  12   8       15.94       26.97      3.76 o 
   3  12   8       76.92       78.60      5.63 o 
   4  12   8        5.30        8.25      2.95 o 
   5  12   8        0.30       -2.29      2.29 o 
  -7  13   8       25.25       25.53      3.38 o 
  -6  13   8        0.89        3.10      2.23 o 
  -5  13   8        8.41        6.31      2.37 o 
  -4  13   8       35.85       31.98      4.29 o 
  -3  13   8        4.67        5.94      2.84 o 
  -2  13   8      106.97       97.50      5.82 o 
  -1  13   8       69.00       48.88      4.38 o 
   0  13   8       44.94       40.48      4.29 o 
   1  13   8       32.11       29.71      3.17 o 
   2  13   8      193.78      183.38     11.97 o 
   3  13   8        5.64        7.22      2.84 o 
   4  13   8       62.75       77.25      5.92 o 
   5  13   8        0.30        2.33      2.92 o 
  -6  14   8        0.03        0.77      2.26 o 
  -5  14   8       18.18       21.73      4.01 o 
  -4  14   8       71.14       67.99      5.61 o 
  -3  14   8       14.23       17.35      5.53 o 
  -2  14   8        2.21        0.56      5.13 o 
  -1  14   8        5.62        5.04      3.10 o 
   0  14   8       22.09       18.63      3.64 o 
   1  14   8       22.42       23.58      4.18 o 
   2  14   8        0.28       -0.92      2.38 o 
   3  14   8       31.32       30.80      4.20 o 
   4  14   8       20.19       21.49      4.10 o 
  -5  15   8        4.97       -0.24      3.64 o 
  -4  15   8        3.27       -2.57      2.57 o 
  -3  15   8        8.14        3.74      2.84 o 
  -2  15   8        2.07        5.38      2.84 o 
  -1  15   8       20.70       22.03      3.63 o 
   0  15   8       33.47       40.36      6.61 o 
   1  15   8       72.54       69.01      5.57 o 
   2  15   8       59.43       57.46      8.23 o 
   3  15   8        0.01        1.41      3.10 o 
  -4  16   8        0.06        2.65      2.92 o 
  -3  16   8       29.08       18.94      3.99 o 
  -2  16   8        0.83        0.17      2.76 o 
  -1  16   8        0.92       -2.48      2.48 o 
   0  16   8       15.32       14.35      3.69 o 
   1  16   8        9.23        7.56      4.86 o 
   2  16   8        0.33        3.24      3.78 o 
  -3  17   8        5.28        3.96      3.50 o 
  -2  17   8        3.41        2.55      3.15 o 
  -1  17   8        9.82        7.82      3.50 o 
   0  17   8        0.62        6.21      5.13 o 
   1  17   8       15.48       21.06      5.94 o 
  -9   1   9        1.44        0.29      3.37 o 
  -8   1   9        2.96        6.76      4.99 o 
  -7   1   9        9.56        8.19      2.57 o 
  -6   1   9        0.79        0.94      1.52 o 
  -5   1   9       18.33       12.86      2.10 o 
  -4   1   9       30.72       34.29      2.38 o 
  -3   1   9       66.04       78.22      4.01 o 
  -2   1   9       41.03       39.75      1.69 o 
  -1   1   9      540.70      465.71      6.01 o 
   0   1   9      122.51      132.88      3.35 o 
   1   1   9        3.70        2.25      1.19 o 
   2   1   9        0.09        2.12      1.42 o 
   3   1   9        2.77        5.79      1.88 o 
   4   1   9        1.97        7.74      2.27 o 
   5   1   9       25.79       27.39      4.05 o 
   6   1   9       23.04       19.31      5.67 o 
   7   1   9        9.72       14.84      3.53 o 
  -9   2   9        0.14        0.54      2.76 o 
  -8   2   9        0.19       -2.48      2.48 o 
  -7   2   9       24.14       18.36      2.30 o 
  -6   2   9        4.25        1.09      1.63 o 
  -5   2   9        5.86        6.44      1.29 o 
  -4   2   9      326.28      359.27      6.84 o 
  -3   2   9        5.86        5.66      1.17 o 
  -2   2   9        8.14       10.95      4.30 o 
  -1   2   9      227.34      249.77      4.25 o 
   0   2   9      298.03      261.93      5.23 o 
   1   2   9       30.59       25.40      2.08 o 
   2   2   9       38.58       39.30      2.70 o 
   3   2   9       11.15        7.96      2.10 o 
   4   2   9       13.97        6.58      2.19 o 
   5   2   9       60.42       61.60      4.77 o 
   6   2   9        1.96        0.28      2.27 o 
   7   2   9        0.40       -0.12      2.65 o 
  -9   3   9        3.30       -0.44      4.59 o 
  -8   3   9        1.99        1.31      2.76 o 
  -7   3   9        5.53       12.87      2.30 o 
  -6   3   9        1.43        4.81      1.66 o 
  -5   3   9      502.14      467.22      9.38 o 
  -4   3   9       99.16      121.23      3.99 o 
  -3   3   9      112.82      114.95      3.12 o 
  -2   3   9      283.42      281.86      6.18 o 
  -1   3   9        8.03       10.22      1.71 o 
   0   3   9      151.30      143.76      3.96 o 
   1   3   9       26.14       18.88      2.54 o 
   2   3   9       25.00       30.98      2.53 o 
   3   3   9       38.71       37.42      3.14 o 
   4   3   9       53.62       45.52      4.01 o 
   5   3   9      144.61      148.27     14.18 o 
   6   3   9        4.14        5.21      2.70 o 
   7   3   9        0.17        3.37      2.84 o 
  -9   4   9        1.78        1.38      3.78 o 
  -8   4   9        2.65        0.80      2.02 o 
  -7   4   9       14.21        8.83      2.33 o 
  -6   4   9        0.01        1.42      1.61 o 
  -5   4   9       25.86       26.25      2.44 o 
  -4   4   9      115.83      117.46      4.95 o 
  -3   4   9      109.85      106.64      3.16 o 
  -2   4   9       64.83       73.61      3.06 o 
  -1   4   9      185.86      205.81      4.38 o 
   0   4   9      635.89      630.51     10.81 o 
   1   4   9        6.49       10.13      1.66 o 
   2   4   9        1.24       -1.02      1.33 o 
   3   4   9       99.36      113.06      4.56 o 
   4   4   9       28.06       26.89      2.94 o 
   5   4   9        0.08       -0.74      1.95 o 
   6   4   9        0.70       -2.07      2.07 o 
   7   4   9       21.75       35.88      5.53 o 
  -9   5   9        1.98       -2.86      2.86 o 
  -8   5   9        1.85        5.95      2.74 o 
  -7   5   9       20.15       24.75      5.90 o 
  -6   5   9      326.23      320.70      7.16 o 
  -5   5   9      516.69      532.05     11.09 o 
  -4   5   9      188.98      190.67      4.95 o 
  -3   5   9       57.91       62.50      2.51 o 
  -2   5   9        6.14        6.75      1.37 o 
  -1   5   9       37.97       49.25      2.41 o 
   0   5   9       12.35        9.03      1.32 o 
   1   5   9        0.48        1.30      1.27 o 
   2   5   9      632.56      581.71     15.06 o 
   3   5   9      220.91      212.63      6.10 o 
   4   5   9       39.43       40.57      3.38 o 
   5   5   9        4.28       -0.36      2.10 o 
   6   5   9        8.37       12.40      3.57 o 
   7   5   9        9.91        6.07      3.24 o 
  -9   6   9       12.35       12.15      4.86 o 
  -8   6   9      121.56      131.81      7.44 o 
  -7   6   9       33.29       33.01      3.17 o 
  -6   6   9        0.18        2.66      1.89 o 
  -5   6   9       10.10        9.50      2.27 o 
  -4   6   9       24.02       27.16      2.28 o 
  -3   6   9       50.73       56.64      2.41 o 
  -2   6   9      304.05      311.16      5.55 o 
  -1   6   9      155.29      178.31      7.29 o 
   0   6   9      788.90      816.10     11.94 o 
   1   6   9      513.74      458.32      8.20 o 
   2   6   9        0.16       -0.21      1.86 o 
   3   6   9      147.87      150.29      5.38 o 
   4   6   9       20.97       18.96      2.77 o 
   5   6   9        9.56        5.00      2.40 o 
   6   6   9       39.68       47.72      5.06 o 
  -8   7   9       76.06       81.17      5.34 o 
  -7   7   9      243.32      232.60      6.44 o 
  -6   7   9       51.48       41.74      3.31 o 
  -5   7   9       27.09       22.35      3.07 o 
  -4   7   9       15.28       14.91      1.97 o 
  -3   7   9      137.06      121.80      4.13 o 
  -2   7   9        0.37        0.35      1.10 o 
  -1   7   9       21.68       22.87      2.15 o 
   0   7   9        9.15        5.11      1.63 o 
   1   7   9      598.46      614.33      9.80 o 
   2   7   9      214.02      212.60      6.10 o 
   3   7   9       86.40       75.46      5.06 o 
   4   7   9        1.83        3.48      2.17 o 
   5   7   9       35.45       35.32      3.60 o 
   6   7   9        0.27        1.08      2.67 o 
  -8   8   9       68.80       77.99      5.44 o 
  -7   8   9      151.92      152.58      7.43 o 
  -6   8   9       29.86       30.40      2.94 o 
  -5   8   9      130.45      143.88      4.93 o 
  -4   8   9       15.74        7.67      1.73 o 
  -3   8   9        5.30        3.18      1.42 o 
  -2   8   9       59.27       54.29      3.02 o 
  -1   8   9       20.42       20.89      2.18 o 
   0   8   9       93.18       88.40      3.73 o 
   1   8   9      516.06      539.94     10.31 o 
   2   8   9      473.77      482.22      9.33 o 
   3   8   9       74.53       69.16      5.78 o 
   4   8   9       22.72       22.76      2.98 o 
   5   8   9        1.35       -0.13      2.29 o 
   6   8   9        1.39        1.41      2.95 o 
  -8   9   9        2.22        0.36      2.76 o 
  -7   9   9       12.97       12.27      2.95 o 
  -6   9   9        4.35        5.29      2.46 o 
  -5   9   9       21.65       22.19      2.56 o 
  -4   9   9       24.50       26.40      2.53 o 
  -3   9   9        6.30        4.82      1.63 o 
  -2   9   9        0.02       -1.23      1.23 o 
  -1   9   9      317.84      316.87     12.43 o 
   0   9   9       29.52       19.55      2.97 o 
   1   9   9       63.83       64.48      3.79 o 
   2   9   9      408.77      423.02      8.90 o 
   3   9   9       79.89       98.59      4.81 o 
   4   9   9        0.16       -0.89      1.77 o 
   5   9   9       12.00       11.38      3.23 o 
   6   9   9       14.96       13.34      3.63 o 
  -8  10   9        0.69       -2.46      2.46 o 
  -7  10   9       41.83       39.31      4.86 o 
  -6  10   9       64.44       77.08      6.01 o 
  -5  10   9        2.53        1.96      1.93 o 
  -4  10   9       28.79       25.96      2.68 o 
  -3  10   9       24.82       25.13      2.87 o 
  -2  10   9        8.89       11.65      3.00 o 
  -1  10   9      248.90      255.33      8.40 o 
   0  10   9        0.84       -0.58      2.02 o 
   1  10   9       61.10       63.41      4.33 o 
   2  10   9      133.61      130.42      8.78 o 
   3  10   9      334.84      340.54      8.51 o 
   4  10   9        7.11        2.89      2.72 o 
   5  10   9       44.43       61.95     10.39 o 
  -7  11   9        2.31        0.94      2.67 o 
  -6  11   9        1.49        3.30      2.01 o 
  -5  11   9        0.55        1.77      1.94 o 
  -4  11   9       32.22       36.06      3.06 o 
  -3  11   9       24.77       26.78      2.62 o 
  -2  11   9      298.66      274.79      8.79 o 
  -1  11   9       14.06        9.49      4.05 o 
   0  11   9       46.52       41.41      6.88 o 
   1  11   9       72.89       73.44      4.14 o 
   2  11   9      257.64      231.70      6.00 o 
   3  11   9       22.99       24.82      3.13 o 
   4  11   9       37.31       38.47      4.48 o 
   5  11   9        5.47        3.22      2.95 o 
  -7  12   9        0.25       -0.56      2.38 o 
  -6  12   9       42.23       57.62      4.04 o 
  -5  12   9       16.01       19.95      2.70 o 
  -4  12   9       76.37       71.66      6.02 o 
  -3  12   9        6.84        5.83      3.51 o 
  -2  12   9       15.93       17.34      3.44 o 
  -1  12   9        3.47        3.84      2.57 o 
   0  12   9      190.76      193.24      7.73 o 
   1  12   9       89.61       92.98      5.91 o 
   2  12   9        4.88        5.73      2.28 o 
   3  12   9       22.38       18.84      3.63 o 
   4  12   9        6.36        3.11      2.65 o 
  -6  13   9        0.57       -2.17      2.23 o 
  -5  13   9        4.40       -0.19      2.50 o 
  -4  13   9       27.15       40.50      4.46 o 
  -3  13   9        5.31        7.73      4.05 o 
  -2  13   9      123.58      128.91      6.57 o 
  -1  13   9        9.60        2.16      3.24 o 
   0  13   9       55.11       58.88     10.39 o 
   1  13   9        9.60        6.96      2.95 o 
   2  13   9       43.12       50.30      3.99 o 
   3  13   9        1.52        1.20      2.53 o 
   4  13   9       11.83        9.89      4.72 o 
  -6  14   9        0.01        1.02      2.43 o 
  -5  14   9        1.72       -2.62      2.72 o 
  -4  14   9        2.80        4.88      3.04 o 
  -3  14   9       32.99       29.90      4.10 o 
  -2  14   9        0.24       -1.96      2.57 o 
  -1  14   9        2.33        2.94      2.57 o 
   0  14   9       25.66       32.84      4.20 o 
   1  14   9       97.95      107.69      6.48 o 
   2  14   9        0.44        3.24      4.32 o 
   3  14   9        0.88        1.28      2.76 o 
  -5  15   9        0.43        2.97      3.44 o 
  -4  15   9        6.89        4.87      3.23 o 
  -3  15   9        8.38        9.81      3.34 o 
  -2  15   9        0.73       -1.29      3.10 o 
  -1  15   9       50.66       44.31      4.84 o 
   0  15   9       97.29      104.68      6.65 o 
   1  15   9       10.10       10.52      3.42 o 
   2  15   9        0.76       -1.08      4.32 o 
   3  15   9        6.83        2.94      4.59 o 
  -4  16   9        0.35       -0.48      2.95 o 
  -3  16   9        0.16       -0.10      3.24 o 
  -2  16   9        2.00       -0.85      2.76 o 
  -1  16   9        1.32       -2.67      2.67 o 
   0  16   9       22.47       29.34      4.53 o 
   1  16   9        5.94        6.21      4.86 o 
   2  16   9       43.83       44.00      7.56 o 
  -2  17   9        1.21       -0.21      3.14 o 
  -1  17   9       43.55       59.26      5.69 o 
   0  17   9       26.88       26.69      4.73 o 
  -9   0  10       80.44       61.01      7.29 o 
  -8   0  10        3.18        1.62      4.05 o 
  -7   0  10       95.36      108.27      8.37 o 
  -6   0  10        1.32        1.23      2.97 o 
  -5   0  10      278.79      283.04     11.62 o 
  -4   0  10        0.72        3.24      2.16 o 
  -3   0  10       51.70       80.72      6.21 o 
  -2   0  10        0.32        1.62      1.89 o 
  -1   0  10      534.64      513.04     11.63 o 
   0   0  10      187.44      221.56      7.83 o 
   1   0  10      244.48      220.85      6.88 o 
   2   0  10       81.77       69.93      5.40 o 
   3   0  10       43.96       55.61      5.67 o 
   4   0  10        6.59        5.13      3.24 o 
   5   0  10       29.62       22.95      4.86 o 
   6   0  10       46.38       41.84      6.75 o 
  -9   1  10        9.85        6.76      5.26 o 
  -8   1  10       41.51       44.21      6.07 o 
  -7   1  10       34.61       33.53      6.48 o 
  -6   1  10       24.98       19.30      2.38 o 
  -5   1  10       52.81       62.84      2.90 o 
  -4   1  10       39.54       40.13      4.03 o 
  -3   1  10       29.42       31.23      3.05 o 
  -2   1  10       30.75       26.68      2.02 o 
  -1   1  10       50.64       54.65      2.31 o 
   0   1  10        2.94        5.65      1.94 o 
   1   1  10      155.84      141.18      7.05 o 
   2   1  10        0.53       -0.80      1.46 o 
   3   1  10       85.16       63.19      4.10 o 
   4   1  10      126.67       94.14      5.25 o 
   5   1  10       15.82       14.10      3.04 o 
   6   1  10        1.24        1.88      2.57 o 
  -9   2  10       38.16       27.21      3.91 o 
  -8   2  10        0.00        1.61      2.76 o 
  -7   2  10        6.75        5.38      2.06 o 
  -6   2  10        1.13        0.19      1.54 o 
  -5   2  10        7.63       10.01      1.63 o 
  -4   2  10       84.67       83.98      3.62 o 
  -3   2  10      160.26      174.73      6.20 o 
  -2   2  10       30.24       36.35      4.62 o 
  -1   2  10      394.31      387.45      5.72 o 
   0   2  10      326.26      297.02      9.37 o 
   1   2  10       10.80        8.23      1.52 o 
   2   2  10        8.87        0.98      1.28 o 
   3   2  10       12.88       12.43      2.16 o 
   4   2  10        0.00        0.67      2.02 o 
   5   2  10       26.49       29.65      3.99 o 
   6   2  10       26.43       36.95      4.48 o 
  -9   3  10       20.89       22.57      3.99 o 
  -8   3  10       19.43       15.93      3.44 o 
  -7   3  10       40.41       50.36      3.52 o 
  -6   3  10       34.75       33.02      2.93 o 
  -5   3  10      136.55      147.96      5.03 o 
  -4   3  10       18.78       14.21      1.92 o 
  -3   3  10       41.68       45.65      3.44 o 
  -2   3  10       40.74       40.08      2.49 o 
  -1   3  10       97.23       88.48      3.61 o 
   0   3  10       69.95       71.60      3.05 o 
   1   3  10        0.18       -0.89      0.89 o 
   2   3  10        4.34        1.28      1.47 o 
   3   3  10        8.17       10.21      2.24 o 
   4   3  10       70.47       62.16      4.11 o 
   5   3  10       38.13       34.82      4.29 o 
   6   3  10       21.12       28.90      4.10 o 
  -9   4  10        0.57        0.22      2.95 o 
  -8   4  10       12.56       28.07      4.32 o 
  -7   4  10        0.01        2.27      1.97 o 
  -6   4  10        2.00        2.03      1.79 o 
  -5   4  10        0.01        1.13      2.00 o 
  -4   4  10       35.78       41.20      2.72 o 
  -3   4  10      121.33      138.47      3.70 o 
  -2   4  10       14.95       12.85      2.14 o 
  -1   4  10        0.54        3.57      2.28 o 
   0   4  10       56.35       57.46      4.13 o 
   1   4  10        5.43        3.82      1.77 o 
   2   4  10        1.03       -0.42      1.44 o 
   3   4  10       70.17       61.49      3.89 o 
   4   4  10        2.99        2.80      2.05 o 
   5   4  10       16.37       10.21      2.62 o 
   6   4  10      128.71      171.12      7.37 o 
  -9   5  10        1.87        1.21      3.04 o 
  -8   5  10        4.74        6.81      3.13 o 
  -7   5  10      132.85      138.61      5.25 o 
  -6   5  10      111.99      113.01      5.57 o 
  -5   5  10       16.28       13.57      2.57 o 
  -4   5  10       31.51       39.85      3.61 o 
  -3   5  10      113.72      121.68      3.59 o 
  -2   5  10        0.00        0.92      1.27 o 
  -1   5  10      256.44      259.44      7.53 o 
   0   5  10      265.25      293.26     10.03 o 
   1   5  10        1.59        4.33      2.10 o 
   2   5  10      142.24      140.01      5.03 o 
   3   5  10      166.86      189.79      6.13 o 
   4   5  10       18.98       15.07      3.23 o 
   5   5  10        0.01        0.95      2.18 o 
   6   5  10        0.00        1.85      2.41 o 
  -8   6  10       75.74       81.30     10.32 o 
  -7   6  10       40.91       39.50      3.41 o 
  -6   6  10       41.89       46.17      4.14 o 
  -5   6  10      124.18      113.57      5.54 o 
  -4   6  10       20.89       18.84      2.14 o 
  -3   6  10       15.49       16.52      1.79 o 
  -2   6  10      121.52      102.96      4.50 o 
  -1   6  10       93.74      102.88     12.02 o 
   0   6  10      142.54      138.54      3.85 o 
   1   6  10      357.04      341.69      7.30 o 
   2   6  10      553.42      561.98     10.05 o 
   3   6  10        1.55        1.47      2.64 o 
   4   6  10       19.52       24.67      3.16 o 
   5   6  10        2.29        1.68      2.19 o 
   6   6  10        9.28       17.42      3.91 o 
  -8   7  10       44.82       46.59      4.39 o 
  -7   7  10      116.85       98.01      5.28 o 
  -6   7  10       22.97       22.31      2.74 o 
  -5   7  10       24.49       23.49      3.04 o 
  -4   7  10       38.80       32.06      3.29 o 
  -3   7  10       11.85       10.17      1.80 o 
  -2   7  10       17.35       17.54      1.87 o 
  -1   7  10       76.32       78.33      4.80 o 
   0   7  10       34.31       29.60      3.50 o 
   1   7  10      545.24      554.24     12.68 o 
   2   7  10       96.68      104.08      4.77 o 
   3   7  10      130.18      124.20     10.44 o 
   4   7  10       20.09       15.71      2.72 o 
   5   7  10        4.15        6.08      2.43 o 
   6   7  10        0.34        1.91      3.51 o 
  -8   8  10       39.50       36.24     11.88 o 
  -7   8  10       65.51       75.91      4.57 o 
  -6   8  10        0.45       -1.03      1.89 o 
  -5   8  10        2.59        0.67      3.10 o 
  -4   8  10        1.43       -1.39      1.47 o 
  -3   8  10        1.79        2.05      1.49 o 
  -2   8  10        4.55        0.46      2.08 o 
  -1   8  10       36.65       38.07      2.81 o 
   0   8  10        2.68       -1.99      2.00 o 
   1   8  10       29.85       23.70      2.88 o 
   2   8  10      219.32      240.02      6.95 o 
   3   8  10       13.07       16.29      2.72 o 
   4   8  10        1.80        2.54      2.17 o 
   5   8  10        3.26        2.07      2.76 o 
  -8   9  10       12.54        4.60      3.91 o 
  -7   9  10       11.18        5.29      2.57 o 
  -6   9  10       27.61       29.37      3.17 o 
  -5   9  10       54.27       56.09      3.58 o 
  -4   9  10        7.29        3.22      1.70 o 
  -3   9  10        6.71        5.03      1.77 o 
  -2   9  10        2.19        3.13      1.54 o 
  -1   9  10      144.46      149.45      6.54 o 
   0   9  10        2.47        4.52      3.10 o 
   1   9  10      338.02      344.81      6.89 o 
   2   9  10       49.36       72.86      4.30 o 
   3   9  10        9.30       12.44      2.77 o 
   4   9  10        8.42        5.96      2.45 o 
   5   9  10       81.87       80.74      7.15 o 
  -7  10  10       68.62       68.30      5.35 o 
  -6  10  10        2.04        1.46      4.18 o 
  -5  10  10       14.81       11.69      2.31 o 
  -4  10  10       29.19       33.31      2.85 o 
  -3  10  10       51.67       60.40      3.53 o 
  -2  10  10       15.56       11.59      2.98 o 
  -1  10  10        6.47       11.04      2.95 o 
   0  10  10       78.58       79.73      9.31 o 
   1  10  10       60.73       53.30      5.40 o 
   2  10  10        6.64        5.94      2.27 o 
   3  10  10        1.95        1.82      2.05 o 
   4  10  10        8.35       13.42      3.44 o 
   5  10  10        5.18        4.47      3.15 o 
  -7  11  10        1.82        4.54      2.95 o 
  -6  11  10        0.06       -2.19      2.19 o 
  -5  11  10       20.18       24.65      2.82 o 
  -4  11  10        0.19        0.55      1.85 o 
  -3  11  10      173.16      171.51      7.44 o 
  -2  11  10        3.11        0.54      2.38 o 
  -1  11  10       26.68       26.98      3.72 o 
   0  11  10       17.11       13.58      3.23 o 
   1  11  10        9.55       16.17      3.37 o 
   2  11  10        4.52        5.26      2.32 o 
   3  11  10       37.31       48.89      4.15 o 
   4  11  10        0.34       -0.66      2.57 o 
  -6  12  10        6.66       10.53      3.05 o 
  -5  12  10        9.09        7.67      2.37 o 
  -4  12  10       72.18       63.96      4.01 o 
  -3  12  10        7.05        4.85      2.76 o 
  -2  12  10        7.79        6.62      2.95 o 
  -1  12  10        0.04       -2.07      2.07 o 
   0  12  10       17.02       16.24      7.83 o 
   1  12  10        9.90        6.37      2.92 o 
   2  12  10        1.13        2.31      3.91 o 
   3  12  10       81.03       91.82     11.20 o 
   4  12  10       12.11       24.20      4.20 o 
  -6  13  10        9.30        8.12      3.69 o 
  -5  13  10        0.45        3.58      2.14 o 
  -4  13  10        4.15       -1.53      2.76 o 
  -3  13  10       36.58       27.52      3.99 o 
  -2  13  10        0.49        2.52      2.53 o 
  -1  13  10        0.03       -0.54      2.29 o 
   0  13  10        6.57        7.15      3.10 o 
   1  13  10       45.27       40.27      4.67 o 
   2  13  10       47.86       46.66      7.42 o 
   3  13  10        4.84        6.32      2.92 o 
  -5  14  10        9.92        9.83      3.61 o 
  -4  14  10       27.58       32.05      4.67 o 
  -3  14  10       17.13       17.14      3.82 o 
  -2  14  10       43.26       46.14      4.84 o 
  -1  14  10        4.18        0.54      3.91 o 
   0  14  10       22.64       22.28      3.91 o 
   1  14  10       69.32       72.12      5.99 o 
   2  14  10       30.89       35.21      6.21 o 
   3  14  10        4.42       -2.16      3.78 o 
  -4  15  10        7.97        6.52      3.53 o 
  -3  15  10       10.44       16.84      3.88 o 
  -2  15  10        2.01       -2.53      2.53 o 
  -1  15  10        1.03        3.99      3.14 o 
   0  15  10       36.91       28.92      4.86 o 
   1  15  10        2.78        2.43      3.05 o 
   2  15  10       67.51       83.96      9.99 o 
  -3  16  10        1.36        1.30      2.95 o 
  -2  16  10        3.33        1.54      3.64 o 
  -1  16  10        0.14        0.66      3.14 o 
   0  16  10        0.62       -0.81      2.84 o 
  -9   1  11        0.41       -0.58      2.84 o 
  -8   1  11        5.60       11.52      3.34 o 
  -7   1  11        0.06       -1.11      2.57 o 
  -6   1  11        0.00       -0.58      1.57 o 
  -5   1  11      118.65      127.74      4.05 o 
  -4   1  11      115.56      114.62      5.67 o 
  -3   1  11        3.25       -1.42      1.42 o 
  -2   1  11       31.00       29.41      3.34 o 
  -1   1  11       73.98       57.02      3.14 o 
   0   1  11       37.65       45.84      3.39 o 
   1   1  11        4.73        8.65      1.67 o 
   2   1  11        4.82        3.79      2.10 o 
   3   1  11       20.37       21.01      3.78 o 
   4   1  11       38.39       42.64      4.29 o 
   5   1  11       33.65       40.94      4.48 o 
   6   1  11        0.67        1.28      2.76 o 
  -9   2  11        7.30        6.07      3.44 o 
  -8   2  11       49.57       55.19      5.06 o 
  -7   2  11        0.35        0.56      2.65 o 
  -6   2  11       19.39       16.62      2.50 o 
  -5   2  11       69.19       67.77      3.82 o 
  -4   2  11       84.13       86.13      3.89 o 
  -3   2  11       28.16       24.96      4.86 o 
  -2   2  11      428.77      402.76     10.51 o 
  -1   2  11        8.19        6.67      1.60 o 
   0   2  11      215.96      182.19      4.36 o 
   1   2  11        3.25        0.87      1.32 o 
   2   2  11       17.72       23.54      2.57 o 
   3   2  11      101.35       87.82      4.42 o 
   4   2  11      101.59      111.39      5.13 o 
   5   2  11        4.29        4.21      4.99 o 
   6   2  11       30.86       34.13      4.57 o 
  -9   3  11        2.71       -1.08      3.24 o 
  -8   3  11        2.27       -2.35      2.65 o 
  -7   3  11        4.98        3.66      2.14 o 
  -6   3  11       68.61       59.58      3.75 o 
  -5   3  11      166.72      168.05      6.68 o 
  -4   3  11        3.05        0.94      1.50 o 
  -3   3  11       18.54       22.57      4.99 o 
  -2   3  11       10.95       11.53      1.86 o 
  -1   3  11      257.61      261.18      6.40 o 
   0   3  11        7.79        5.06      1.48 o 
   1   3  11       94.26       91.49      3.87 o 
   2   3  11      121.20      119.63      4.71 o 
   3   3  11        0.71        2.61      1.81 o 
   4   3  11        9.02        3.52      2.18 o 
   5   3  11       37.23       28.30      3.64 o 
   6   3  11        1.78        0.86      2.68 o 
  -8   4  11        0.25        0.90      4.72 o 
  -7   4  11       14.08       19.58      4.04 o 
  -6   4  11        0.20        2.42      2.67 o 
  -5   4  11      160.61      174.23     15.26 o 
  -4   4  11        4.94        6.53      2.38 o 
  -3   4  11       43.87       46.75      4.08 o 
  -2   4  11      188.96      192.69      5.40 o 
  -1   4  11      654.21      661.81     13.41 o 
   0   4  11       19.72       16.92      2.90 o 
   1   4  11       90.81       86.56      3.94 o 
   2   4  11       18.63       25.58      2.78 o 
   3   4  11       31.16       37.75      4.34 o 
   4   4  11        2.03       -1.40      2.05 o 
   5   4  11        7.19        8.08      3.44 o 
   6   4  11        6.04        6.03      2.86 o 
  -8   5  11       33.71       28.62      3.19 o 
  -7   5  11        6.13        6.08      2.27 o 
  -6   5  11       59.81       61.06      5.36 o 
  -5   5  11        7.02       11.98      2.65 o 
  -4   5  11       62.82       59.23      4.38 o 
  -3   5  11        0.81        1.28      1.49 o 
  -2   5  11        2.22        0.25      1.34 o 
  -1   5  11       89.29       99.19      5.12 o 
   0   5  11      472.20      463.79     11.23 o 
   1   5  11       67.09       72.94      3.85 o 
   2   5  11        0.88        0.89      1.99 o 
   3   5  11        0.25       -1.70      1.70 o 
   4   5  11       66.39       72.86      4.62 o 
   5   5  11        0.42       -0.08      2.19 o 
  -8   6  11       10.91        6.16      2.61 o 
  -7   6  11        0.19        3.92      2.30 o 
  -6   6  11       26.80       30.12      3.05 o 
  -5   6  11       53.16       51.54      7.29 o 
  -4   6  11        5.68        3.79      2.83 o 
  -3   6  11       48.79       46.32      3.00 o 
  -2   6  11        9.33        6.54      1.53 o 
  -1   6  11      116.01      117.92      5.90 o 
   0   6  11      198.15      232.80     12.02 o 
   1   6  11        4.40        4.85      2.05 o 
   2   6  11        6.67       14.03      2.46 o 
   3   6  11       38.17       49.04      4.60 o 
   4   6  11        4.21        2.20      2.11 o 
   5   6  11        0.04       -2.36      2.37 o 
  -8   7  11       79.75       77.74      4.66 o 
  -7   7  11      281.06      275.47      7.58 o 
  -6   7  11       13.19        6.99      2.34 o 
  -5   7  11       20.50       16.36      3.78 o 
  -4   7  11        0.57       -2.44      2.83 o 
  -3   7  11       31.16       33.99      2.72 o 
  -2   7  11        5.95        2.39      1.36 o 
  -1   7  11       52.59       47.66      5.26 o 
   0   7  11      264.03      259.93     12.43 o 
   1   7  11      309.24      318.49     11.35 o 
   2   7  11        1.85        3.45      2.49 o 
   3   7  11      157.18      164.33      6.16 o 
   4   7  11        6.16        2.54      2.22 o 
   5   7  11        3.29       10.89      2.81 o 
  -8   8  11       55.09       69.81      5.44 o 
  -7   8  11        9.32        9.46      2.56 o 
  -6   8  11        1.62       -2.80      3.01 o 
  -5   8  11       32.33       36.50      3.80 o 
  -4   8  11       39.66       41.31      5.67 o 
  -3   8  11        8.81        6.88      1.86 o 
  -2   8  11        3.21        1.24      1.36 o 
  -1   8  11       32.73       40.72      5.35 o 
   0   8  11      148.05      130.00     10.80 o 
   1   8  11       99.49      124.71      6.84 o 
   2   8  11       52.13       44.79      3.66 o 
   3   8  11        2.00        1.34      2.05 o 
   4   8  11        4.89        8.22      2.53 o 
   5   8  11        2.22        0.48      2.65 o 
  -7   9  11       71.95       71.32      5.35 o 
  -6   9  11        4.70        4.25      2.30 o 
  -5   9  11        2.05        3.61      2.43 o 
  -4   9  11      152.42      154.90      5.32 o 
  -3   9  11       80.95       71.84      3.89 o 
  -2   9  11        4.61        6.08      2.07 o 
  -1   9  11       59.08       63.55      6.48 o 
   0   9  11      293.53      320.29     10.10 o 
   1   9  11      243.33      267.44      9.53 o 
   2   9  11        0.45       -1.71      1.71 o 
   3   9  11        2.32        1.34      2.24 o 
   4   9  11       37.58       37.11      4.87 o 
  -7  10  11       20.80       22.62      3.72 o 
  -6  10  11        0.04       -2.11      2.70 o 
  -5  10  11       15.93       14.89      4.18 o 
  -4  10  11       35.57       34.71      5.88 o 
  -3  10  11      153.80      160.94      5.48 o 
  -2  10  11       51.59       40.76      4.29 o 
  -1  10  11        6.92        7.07      2.92 o 
   0  10  11       44.24       48.64      4.99 o 
   1  10  11        3.42        4.70      2.70 o 
   2  10  11        2.55        3.60      2.84 o 
   3  10  11        4.68        4.11      3.07 o 
   4  10  11        0.62        2.55      2.95 o 
  -6  11  11        6.89        7.58      2.84 o 
  -5  11  11        3.93        3.43      2.38 o 
  -4  11  11        3.16        3.95      2.02 o 
  -3  11  11       55.62       47.51      5.13 o 
  -2  11  11        0.69        0.93      2.65 o 
  -1  11  11       24.94       22.59      5.40 o 
   0  11  11       12.54        8.30      3.23 o 
   1  11  11        9.84        7.50      2.46 o 
   2  11  11       17.70       18.93      3.80 o 
   3  11  11       19.69       17.69      3.13 o 
   4  11  11        0.06        2.54      2.92 o 
  -6  12  11        0.64        1.26      2.76 o 
  -5  12  11        3.77        1.17      1.98 o 
  -4  12  11       20.50       16.36      3.53 o 
  -3  12  11        8.26        2.70      2.86 o 
  -2  12  11       65.10       59.24      5.06 o 
  -1  12  11        7.06        9.43      3.15 o 
   0  12  11       19.88       18.35      3.72 o 
   1  12  11        5.19        3.95      3.11 o 
   2  12  11        3.52        6.02      3.15 o 
   3  12  11       17.98       27.26      6.48 o 
  -5  13  11       11.44        9.62      3.42 o 
  -4  13  11        1.58        2.20      2.92 o 
  -3  13  11       95.74      102.39      6.48 o 
  -2  13  11        0.13        0.61      2.92 o 
  -1  13  11        2.87        1.79      2.76 o 
   0  13  11        0.42        3.02      2.76 o 
   1  13  11        2.92       -0.47      2.72 o 
   2  13  11        2.91        5.13      3.24 o 
  -4  14  11        0.46       -1.02      2.92 o 
  -3  14  11       10.67       13.05      3.72 o 
  -2  14  11        2.60        4.27      3.04 o 
  -1  14  11        9.70       11.58      3.53 o 
   0  14  11        1.26       -0.37      2.95 o 
   1  14  11       36.02       50.11      5.34 o 
   2  14  11        0.17       -0.27      3.51 o 
  -3  15  11        4.60        5.56      3.42 o 
  -2  15  11        1.09       -2.55      3.91 o 
  -1  15  11        1.14       -0.97      2.95 o 
   0  15  11        1.27       -0.23      2.95 o 
  -8   0  12        2.22       -1.89      3.78 o 
  -7   0  12       31.56       25.92      5.67 o 
  -6   0  12        2.15        2.70      3.78 o 
  -5   0  12        0.74       -0.76      2.29 o 
  -4   0  12       11.19       12.15      3.51 o 
  -3   0  12      263.93      271.49     12.16 o 
  -2   0  12      101.10       68.31      7.29 o 
  -1   0  12      156.52      144.48      9.99 o 
   0   0  12       15.55       23.27      2.97 o 
   1   0  12        2.62        1.56      1.91 o 
   2   0  12       85.97       71.99      6.61 o 
   3   0  12      251.09      214.19     10.80 o 
   4   0  12       27.07       33.74      5.67 o 
   5   0  12        2.22        0.81      3.78 o 
  -8   1  12        9.72        3.02      3.15 o 
  -7   1  12       33.85       31.07      8.91 o 
  -6   1  12       56.03       56.04      4.94 o 
  -5   1  12        0.72        1.13      1.54 o 
  -4   1  12        0.96        4.67      1.81 o 
  -3   1  12       23.45       28.62      3.44 o 
  -2   1  12      309.41      303.62      9.55 o 
  -1   1  12       86.02       97.29      6.75 o 
   0   1  12      100.74       95.62      3.47 o 
   1   1  12        7.21        5.23      1.63 o 
   2   1  12      368.84      313.05      7.59 o 
   3   1  12       27.95       20.36      2.85 o 
   4   1  12        1.85        2.05      2.27 o 
   5   1  12       22.87       24.64      5.13 o 
  -8   2  12        1.03        3.44      3.14 o 
  -7   2  12       47.88       51.87      4.86 o 
  -6   2  12       31.88       33.87      3.24 o 
  -5   2  12        1.09       -2.02      2.02 o 
  -4   2  12        9.50        7.95      2.17 o 
  -3   2  12      132.77      122.63      6.10 o 
  -2   2  12      115.35      129.57      6.57 o 
  -1   2  12      203.69      196.13      7.25 o 
   0   2  12       36.02       42.39      3.75 o 
   1   2  12        0.49       -0.55      1.56 o 
   2   2  12       26.37       27.12      3.09 o 
   3   2  12      141.45      127.91      5.27 o 
   4   2  12        5.61        7.04      2.52 o 
   5   2  12        4.16        1.56      2.40 o 
  -8   3  12        2.25        3.25      4.18 o 
  -7   3  12        0.25        1.11      2.03 o 
  -6   3  12        0.53        1.68      1.98 o 
  -5   3  12       37.84       40.73      4.01 o 
  -4   3  12       23.42       21.08      2.54 o 
  -3   3  12       30.96       35.25      3.72 o 
  -2   3  12        1.75        1.73      3.78 o 
  -1   3  12       44.51       43.14      4.02 o 
   0   3  12       26.37       33.87      4.61 o 
   1   3  12       53.62       53.79      3.45 o 
   2   3  12       19.83       22.26      2.73 o 
   3   3  12        0.01        1.44      3.86 o 
   4   3  12        3.70        3.92      2.71 o 
   5   3  12        7.79        9.77      2.97 o 
  -8   4  12        2.38        3.83      3.14 o 
  -7   4  12        0.30       -1.61      1.81 o 
  -6   4  12       16.45       18.63      2.68 o 
  -5   4  12        2.18        2.54      2.33 o 
  -4   4  12       53.39       50.80      4.38 o 
  -3   4  12       62.14       66.17      4.67 o 
  -2   4  12       49.01       49.12      8.77 o 
  -1   4  12      214.04      237.34     11.76 o 
   0   4  12      384.42      381.64     10.26 o 
   1   4  12        5.97       -0.10      1.58 o 
   2   4  12        1.60        1.72      1.89 o 
   3   4  12       14.72       12.74      2.59 o 
   4   4  12        7.44        5.51      2.46 o 
   5   4  12       41.02       41.09      6.41 o 
  -8   5  12        0.00       -1.97      1.98 o 
  -7   5  12        6.51        4.96      2.40 o 
  -6   5  12       26.41       21.89      4.52 o 
  -5   5  12       41.90       30.28      5.13 o 
  -4   5  12        4.63        6.71      2.57 o 
  -3   5  12        0.19       -0.31      1.43 o 
  -2   5  12       14.75       16.82      2.43 o 
  -1   5  12        0.12       -0.38      1.67 o 
   0   5  12      120.20      112.79     14.18 o 
   1   5  12      164.60      160.96      7.27 o 
   2   5  12       46.23       45.75      3.66 o 
   3   5  12       13.12       20.28      3.32 o 
   4   5  12        4.43        3.52      2.74 o 
   5   5  12        8.20       12.49      3.77 o 
  -8   6  12        9.14       13.27      2.84 o 
  -7   6  12       22.58       26.17      3.10 o 
  -6   6  12        2.85        1.65      2.05 o 
  -5   6  12       42.82       48.55      4.39 o 
  -4   6  12       55.74       44.86      6.21 o 
  -3   6  12        3.36        2.63      2.19 o 
  -2   6  12        0.44        1.33      1.74 o 
  -1   6  12       57.09       52.93      4.48 o 
   0   6  12      515.20      541.59     12.89 o 
   1   6  12       32.30       31.20      4.07 o 
   2   6  12        1.16       -1.61      1.61 o 
   3   6  12        3.19        2.17      2.93 o 
   4   6  12        0.00       -1.65      2.22 o 
   5   6  12       11.51       11.91      3.19 o 
  -7   7  12       52.18       47.73      3.92 o 
  -6   7  12        4.05        1.10      2.18 o 
  -5   7  12        0.39       -0.81      2.07 o 
  -4   7  12        2.31        6.95      2.83 o 
  -3   7  12        7.02       10.77      3.10 o 
  -2   7  12        4.82        5.13      1.64 o 
  -1   7  12        1.90        6.23      2.79 o 
   0   7  12        7.51        9.07      2.94 o 
   1   7  12       53.51       63.23      8.37 o 
   2   7  12        1.39        0.29      1.95 o 
   3   7  12        3.06        3.87      2.40 o 
   4   7  12        1.46        1.99      5.00 o 
  -7   8  12        0.04        0.07      2.31 o 
  -6   8  12       50.24       53.63      4.57 o 
  -5   8  12       52.95       62.50      4.84 o 
  -4   8  12        0.34       -0.20      2.07 o 
  -3   8  12       47.76       51.94      4.16 o 
  -2   8  12        6.64        8.04      2.11 o 
  -1   8  12        7.61        7.54      2.84 o 
   0   8  12      306.65      323.31     10.23 o 
   1   8  12      131.69      141.17      9.59 o 
   2   8  12       53.67       66.28      5.69 o 
   3   8  12       41.69       48.39      4.01 o 
   4   8  12        6.25       12.47      3.57 o 
  -7   9  12        0.92       -0.40      2.67 o 
  -6   9  12       11.45       11.99      2.95 o 
  -5   9  12       22.62       26.76      3.61 o 
  -4   9  12        0.15       -0.36      2.00 o 
  -3   9  12       21.38       22.64      2.61 o 
  -2   9  12       19.83       22.44      4.18 o 
  -1   9  12       23.05       29.14      8.23 o 
   0   9  12      104.38      108.50      6.38 o 
   1   9  12       38.72       46.63      4.95 o 
   2   9  12       15.42       18.20      3.76 o 
   3   9  12        1.39        1.05      2.50 o 
   4   9  12        3.22        3.47      2.46 o 
  -6  10  12        2.53        1.20      2.57 o 
  -5  10  12        4.53        3.61      4.32 o 
  -4  10  12        0.97        1.68      2.14 o 
  -3  10  12        6.17        6.72      2.19 o 
  -2  10  12        2.07        0.23      2.59 o 
  -1  10  12        0.28       -0.27      2.46 o 
   0  10  12       10.21       13.91      3.50 o 
   1  10  12        7.09        3.58      2.98 o 
   2  10  12        0.11       -0.59      2.95 o 
   3  10  12        9.75        7.44      3.50 o 
  -6  11  12        1.80       -1.06      5.13 o 
  -5  11  12        7.92        4.07      2.57 o 
  -4  11  12        7.40        4.77      2.53 o 
  -3  11  12        3.53        3.18      2.65 o 
  -2  11  12        3.40       -1.03      2.76 o 
  -1  11  12       16.99       22.15      3.88 o 
   0  11  12       31.72       25.89      5.13 o 
   1  11  12        0.00       -2.20      2.38 o 
   2  11  12        2.04       -0.51      2.84 o 
   3  11  12        0.01       -0.34      2.90 o 
  -5  12  12       25.08       19.17      3.72 o 
  -4  12  12       12.47       12.28      3.63 o 
  -3  12  12        0.18        2.37      2.95 o 
  -2  12  12        0.04       -1.35      2.59 o 
  -1  12  12       21.54       23.90     10.26 o 
   0  12  12        1.64        2.82      3.11 o 
   1  12  12        1.34        1.21      3.64 o 
   2  12  12        2.14        0.22      4.32 o 
  -4  13  12       21.30       26.28      5.53 o 
  -3  13  12       11.45       14.36      3.61 o 
  -2  13  12        0.11        1.26      3.64 o 
  -1  13  12        1.27        0.82      2.72 o 
   0  13  12        5.66        2.16      3.04 o 
   1  13  12       18.53       17.65      4.10 o 
  -3  14  12        0.24        1.10      3.14 o 
  -2  14  12        0.01       -1.31      2.84 o 
  -1  14  12        3.01        5.07      3.23 o 
   0  14  12       12.02       10.25      3.91 o 
  -8   1  13        8.84        8.51      3.42 o 
  -7   1  13        1.69        1.08      3.05 o 
  -6   1  13       37.29       28.53      3.80 o 
  -5   1  13        5.30        9.41      3.13 o 
  -4   1  13        0.24       -2.19      2.19 o 
  -3   1  13       12.27       11.76      3.15 o 
  -2   1  13       60.28       41.24      5.53 o 
  -1   1  13        8.28        5.20      2.95 o 
   0   1  13       30.33       26.81      3.00 o 
   1   1  13        1.10       -0.22      1.64 o 
   2   1  13        0.42        2.41      1.78 o 
   3   1  13        0.01       -0.06      1.98 o 
   4   1  13       30.44       33.06      5.76 o 
   5   1  13        0.96        1.53      2.36 o 
  -8   2  13       11.54       11.20      3.82 o 
  -7   2  13        2.11        2.23      2.95 o 
  -6   2  13        1.70        1.65      2.05 o 
  -5   2  13      142.06      165.43     12.69 o 
  -4   2  13      152.30      180.40      7.33 o 
  -3   2  13       15.63       18.85      3.53 o 
  -2   2  13      279.07      284.89     11.48 o 
  -1   2  13      137.08      118.99      7.16 o 
   0   2  13       59.06       57.35      3.86 o 
   1   2  13       38.90       38.38      3.60 o 
   2   2  13       20.68       17.24      3.87 o 
   3   2  13        0.52        1.39      1.92 o 
   4   2  13        4.54        3.14      2.62 o 
  -8   3  13       17.99       22.65      4.38 o 
  -7   3  13        0.58        0.16      1.95 o 
  -6   3  13       80.22       78.69      4.51 o 
  -5   3  13        1.21       -0.85      3.78 o 
  -4   3  13       20.13       18.16      3.01 o 
  -3   3  13        4.87        1.72      2.33 o 
  -2   3  13      318.41      333.98     10.69 o 
  -1   3  13       77.47       78.03     13.09 o 
   0   3  13       74.85       83.68      4.51 o 
   1   3  13       21.36       25.61      3.78 o 
   2   3  13       15.23       20.80      3.76 o 
   3   3  13        0.15       -0.07      2.02 o 
   4   3  13       13.43        7.58      2.57 o 
  -8   4  13        0.38        1.64      2.84 o 
  -7   4  13       16.41       17.39      2.88 o 
  -6   4  13        0.02       -0.89      2.01 o 
  -5   4  13       28.46       25.03      3.72 o 
  -4   4  13       45.47       42.98     10.80 o 
  -3   4  13       69.99       64.72      5.14 o 
  -2   4  13      293.33      300.12     10.22 o 
  -1   4  13        2.63        8.71      2.50 o 
   0   4  13       48.11       50.10      3.96 o 
   1   4  13       67.09       65.28      5.38 o 
   2   4  13       14.67       18.30      2.75 o 
   3   4  13       23.60       33.26      3.50 o 
   4   4  13        0.11        2.32      2.32 o 
  -7   5  13       10.33        7.55      2.59 o 
  -6   5  13        0.06        1.40      2.11 o 
  -5   5  13       21.30       28.63      3.91 o 
  -4   5  13       35.74       39.48      4.19 o 
  -3   5  13        9.61        7.22      2.13 o 
  -2   5  13      131.58      141.93      7.45 o 
  -1   5  13       22.71       22.34      3.01 o 
   0   5  13        0.97        1.49      2.29 o 
   1   5  13       69.59       63.54      5.24 o 
   2   5  13       35.75       31.95      4.39 o 
   3   5  13        0.09        2.38      2.18 o 
   4   5  13        5.98        5.41      2.57 o 
  -7   6  13       28.20       26.84      3.35 o 
  -6   6  13        0.51       -0.74      2.17 o 
  -5   6  13        6.58        3.76      2.57 o 
  -4   6  13       15.22       10.09      5.40 o 
  -3   6  13        0.39       -1.06      2.56 o 
  -2   6  13       27.64       35.95      4.57 o 
  -1   6  13      185.10      195.10      6.64 o 
   0   6  13       26.50       27.53      6.07 o 
   1   6  13       26.19       17.35      3.49 o 
   2   6  13        0.09       -1.50      2.59 o 
   3   6  13        2.01        3.41      2.34 o 
   4   6  13       19.65       26.28      3.66 o 
  -7   7  13        4.01       -0.30      2.16 o 
  -6   7  13        4.47        4.99      2.67 o 
  -5   7  13       34.59       29.25      3.80 o 
  -4   7  13       31.61       42.42      4.46 o 
  -3   7  13        2.04       -2.07      2.07 o 
  -2   7  13        3.11        0.25      2.01 o 
  -1   7  13        0.03        0.21      2.13 o 
   0   7  13      103.60      119.39      6.87 o 
   1   7  13        6.34        8.21      3.10 o 
   2   7  13        1.00        2.35      2.84 o 
   3   7  13       19.80       22.95      4.53 o 
   4   7  13        8.09       12.11      3.01 o 
  -7   8  13       20.19       21.40      5.20 o 
  -6   8  13        3.52        2.34      3.24 o 
  -5   8  13        1.24        0.69      2.57 o 
  -4   8  13       24.81       22.41      3.64 o 
  -3   8  13        6.57        5.59      2.59 o 
  -2   8  13       35.24       37.71      3.37 o 
  -1   8  13        1.58        1.17      2.65 o 
   0   8  13        0.01       -1.52      4.45 o 
   1   8  13       42.67       59.50      5.57 o 
   2   8  13        0.21        1.41      2.65 o 
   3   8  13       10.94       10.11      3.55 o 
  -6   9  13        0.87       -1.14      2.38 o 
  -5   9  13       15.62       11.86      3.04 o 
  -4   9  13        4.47        1.80      2.27 o 
  -3   9  13       14.20       14.65      5.40 o 
  -2   9  13       11.64       12.72      3.37 o 
  -1   9  13       47.30       45.91      4.84 o 
   0   9  13      187.66      177.36      8.11 o 
   1   9  13       30.64       37.42      4.84 o 
   2   9  13        0.14        1.03      2.90 o 
   3   9  13        3.20        1.10      5.53 o 
  -6  10  13        1.48        0.81      2.67 o 
  -5  10  13       14.82       12.47      3.11 o 
  -4  10  13       31.91       25.63      3.64 o 
  -3  10  13        1.86        1.08      4.32 o 
  -2  10  13        1.71        1.97      2.65 o 
  -1  10  13       44.99       37.62      4.73 o 
   0  10  13       11.80       14.69      6.07 o 
   1  10  13        6.43        3.21      2.98 o 
   2  10  13        3.30        5.69      3.29 o 
  -5  11  13        2.26        0.79      2.57 o 
  -4  11  13        7.55       17.01      5.40 o 
  -3  11  13        0.08        0.13      2.84 o 
  -2  11  13       13.03        9.39      3.37 o 
  -1  11  13       35.87       39.37      9.58 o 
   0  11  13        0.29        0.49      2.92 o 
   1  11  13        7.70       13.06      3.83 o 
   2  11  13        1.44       -2.24      2.98 o 
  -4  12  13        7.92        3.78      5.13 o 
  -3  12  13        0.10       -2.47      3.24 o 
  -2  12  13        0.01        1.66      3.04 o 
  -1  12  13        1.97        2.81      3.34 o 
   0  12  13        0.29        1.02      2.43 o 
   1  12  13        2.23        0.54      3.23 o 
  -3  13  13       26.44       30.23      4.67 o 
  -2  13  13        0.00       -0.65      2.84 o 
  -1  13  13        0.07       -2.70      4.05 o 
   0  13  13       12.00        9.68      3.72 o 
  -7   0  14       33.12       22.41      5.94 o 
  -6   0  14        0.90        6.21      4.59 o 
  -5   0  14       18.65       15.19      3.91 o 
  -4   0  14        0.26        2.43      3.78 o 
  -3   0  14       16.34       10.53      4.86 o 
  -2   0  14       58.04       62.63      8.10 o 
  -1   0  14      188.49      191.20     12.42 o 
   0   0  14       25.16       21.33      6.21 o 
   1   0  14       69.21       59.39      8.64 o 
   2   0  14      110.82      100.50      6.24 o 
   3   0  14       16.32       20.43      4.04 o 
   4   0  14        0.36       -2.79      2.79 o 
  -7   1  14        2.03        6.71      3.78 o 
  -6   1  14       68.49       76.00      5.44 o 
  -5   1  14       30.20       26.68      3.22 o 
  -4   1  14        1.45        0.72      6.07 o 
  -3   1  14       34.36       33.73      7.56 o 
  -2   1  14      179.71      197.42      8.78 o 
  -1   1  14       51.78       48.07      5.40 o 
   0   1  14       42.07       42.90      5.34 o 
   1   1  14       23.44       19.96      3.03 o 
   2   1  14       25.99       24.24      2.96 o 
   3   1  14       34.17       36.27      3.41 o 
   4   1  14        0.41       -0.13      3.15 o 
  -7   2  14        2.40        3.21      3.11 o 
  -6   2  14        0.00       -0.50      2.22 o 
  -5   2  14        0.69        4.73      2.72 o 
  -4   2  14        0.59       -0.18      2.57 o 
  -3   2  14      105.56      128.33      8.78 o 
  -2   2  14       54.95       47.38      5.25 o 
  -1   2  14       33.68       42.15      5.03 o 
   0   2  14        0.93        1.21      2.86 o 
   1   2  14       26.46       29.68      3.47 o 
   2   2  14        0.49        0.77      2.32 o 
   3   2  14        0.88        0.41      2.25 o 
   4   2  14        0.17        2.38      2.52 o 
  -7   3  14        1.76        4.13      3.37 o 
  -6   3  14        3.78        7.44      2.50 o 
  -5   3  14        8.99       12.06      3.15 o 
  -4   3  14       34.46       21.82      3.11 o 
  -3   3  14       14.28        5.51      4.59 o 
  -2   3  14      192.34      189.27      8.59 o 
  -1   3  14       34.03       36.97      4.86 o 
   0   3  14        0.23       -2.65      2.65 o 
   1   3  14        1.67       -0.74      2.24 o 
   2   3  14       40.76       45.43      5.04 o 
   3   3  14        2.00        2.98      2.27 o 
   4   3  14        2.11       -2.21      2.30 o 
  -7   4  14        4.48        5.67      3.12 o 
  -6   4  14       12.78       15.25      2.88 o 
  -5   4  14       12.48        9.23      2.95 o 
  -4   4  14        0.25       -2.38      2.38 o 
  -3   4  14      179.96      209.06      8.88 o 
  -2   4  14       14.25       13.26      3.72 o 
  -1   4  14        3.64       11.86      3.53 o 
   0   4  14        0.03        0.19      3.64 o 
   1   4  14       26.99       29.96      4.14 o 
   2   4  14       41.35       49.26      8.50 o 
   3   4  14        0.01       -1.39      2.05 o 
  -7   5  14        0.00       -0.32      3.13 o 
  -6   5  14        3.33        3.65      2.38 o 
  -5   5  14       42.75       48.88      4.67 o 
  -4   5  14       76.73       72.02      5.94 o 
  -3   5  14       85.98       84.32      6.28 o 
  -2   5  14      177.93      206.97      9.07 o 
  -1   5  14       27.07       25.95      4.48 o 
   0   5  14       11.15       12.58      2.91 o 
   1   5  14       45.17       48.53      5.94 o 
   2   5  14        9.56        7.49      3.50 o 
   3   5  14       26.82       28.24      4.67 o 
  -7   6  14        0.99        4.52      2.59 o 
  -6   6  14        0.75        1.86      2.53 o 
  -5   6  14       45.69       36.66      4.99 o 
  -4   6  14        0.38        0.95      2.65 o 
  -3   6  14        1.41        0.67      3.64 o 
  -2   6  14        3.64        4.05      3.04 o 
  -1   6  14       14.81        9.45      3.82 o 
   0   6  14        0.94        4.91      2.90 o 
   1   6  14        2.21        0.44      2.74 o 
   2   6  14       13.24       16.57      4.08 o 
   3   6  14        0.13        2.95      3.02 o 
  -6   7  14        4.16        2.13      4.18 o 
  -5   7  14       25.42       17.70      3.44 o 
  -4   7  14       49.17       52.99      4.92 o 
  -3   7  14        6.66        7.71      3.04 o 
  -2   7  14       30.06       39.47      3.75 o 
  -1   7  14       20.28       18.00      3.29 o 
   0   7  14        0.46        0.11      2.79 o 
   1   7  14       22.54       22.47      4.34 o 
   2   7  14        0.20        1.28      2.94 o 
   3   7  14       26.85       27.78      4.93 o 
  -6   8  14        0.80        0.21      2.65 o 
  -5   8  14        4.86        3.92      2.72 o 
  -4   8  14       11.18       12.46      3.30 o 
  -3   8  14        0.41        5.09      3.10 o 
  -2   8  14        0.15        3.24      4.32 o 
  -1   8  14        3.65        1.22      2.17 o 
   0   8  14        7.69       11.80      3.74 o 
   1   8  14       31.66       29.28      4.47 o 
   2   8  14       11.33       12.81      5.67 o 
  -5   9  14        1.94       -1.75      3.24 o 
  -4   9  14        0.05       -0.04      4.45 o 
  -3   9  14        0.15       -2.14      2.14 o 
  -2   9  14        1.06       -2.97      4.05 o 
  -1   9  14       13.00       15.20      3.63 o 
   0   9  14       68.61       74.57      6.18 o 
   1   9  14       12.59       11.61      3.89 o 
   2   9  14        0.01       -1.27      3.10 o 
  -5  10  14        4.62        3.51      2.67 o 
  -4  10  14        1.14       -1.89      2.29 o 
  -3  10  14        4.95        5.67      4.86 o 
  -2  10  14       14.64        9.99      5.13 o 
  -1  10  14       11.22        8.37      3.49 o 
   0  10  14       14.58       10.55      3.78 o 
   1  10  14        2.98        1.11      3.23 o 
  -4  11  14       10.87       14.58      5.40 o 
  -3  11  14        0.58        9.18      5.67 o 
  -2  11  14        3.85        3.82      3.42 o 
  -1  11  14       40.02       43.99      7.56 o 
   0  11  14       46.03       44.63      5.30 o 
  -2  12  14        8.74        5.36      3.64 o 
  -1  12  14        0.00        0.37      3.30 o 
  -7   1  15        0.20       -1.62      3.44 o 
  -6   1  15       12.40       21.57      4.15 o 
  -5   1  15       21.18       21.04      9.04 o 
  -4   1  15        3.82        7.72      3.42 o 
  -3   1  15       18.47       26.98      7.83 o 
  -2   1  15       13.84       10.66      3.63 o 
  -1   1  15        2.45       -0.81      2.67 o 
   0   1  15        5.15        1.57      3.15 o 
   1   1  15       11.49       10.73      4.45 o 
   2   1  15        0.02       -2.97      4.45 o 
   3   1  15        2.99        0.88      2.31 o 
  -7   2  15        6.31       10.02      3.80 o 
  -6   2  15       27.20       28.20      3.60 o 
  -5   2  15        3.35        0.47      2.83 o 
  -4   2  15        8.79        9.97      3.42 o 
  -3   2  15       68.83       88.88      6.67 o 
  -2   2  15        0.04       -2.67      2.67 o 
  -1   2  15        4.86        3.55      3.15 o 
   0   2  15       58.03       56.57      8.77 o 
   1   2  15       40.84       49.27      6.21 o 
   2   2  15       13.14       17.07      4.21 o 
   3   2  15        1.39        2.31      4.62 o 
  -6   3  15        7.79        3.63      2.52 o 
  -5   3  15       42.67       56.81      5.25 o 
  -4   3  15       29.42       22.53      3.99 o 
  -3   3  15      122.47      122.67      7.33 o 
  -2   3  15       64.16       58.55      6.61 o 
  -1   3  15        1.87        3.91      3.24 o 
   0   3  15       15.24       16.62      7.02 o 
   1   3  15        0.58       -2.40      3.61 o 
   2   3  15        0.06        0.59      5.08 o 
   3   3  15        4.36        6.90      3.69 o 
  -6   4  15        5.64        3.64      2.42 o 
  -5   4  15        2.35       -0.40      2.67 o 
  -4   4  15       18.07        8.10      4.45 o 
  -3   4  15       18.86       16.48      3.91 o 
  -2   4  15        2.94        3.63      4.72 o 
  -1   4  15       12.25       11.72      3.99 o 
   0   4  15        1.55        0.73      7.56 o 
   1   4  15        1.89        3.30      2.58 o 
   2   4  15        0.49       -3.24      3.24 o 
  -6   5  15        2.70        3.38      2.95 o 
  -5   5  15        2.40        2.25      2.84 o 
  -4   5  15       47.25       51.63      5.14 o 
  -3   5  15       90.22       74.17      5.76 o 
  -2   5  15       34.62       43.73      6.07 o 
  -1   5  15        8.98        6.81      3.51 o 
   0   5  15       19.38       23.98      4.96 o 
   1   5  15        7.08       11.49      4.68 o 
   2   5  15        9.06        8.91      5.53 o 
  -6   6  15        0.03        0.13      2.83 o 
  -5   6  15        5.39        7.88      3.15 o 
  -4   6  15       76.45       95.65      7.15 o 
  -3   6  15        2.40        5.09      2.84 o 
  -2   6  15        0.69       -1.66      2.84 o 
  -1   6  15       42.09       45.31      5.72 o 
   0   6  15       15.91       23.66      4.96 o 
   1   6  15        1.01        4.92      3.19 o 
   2   6  15        6.79       13.55      4.04 o 
  -5   7  15       15.32       15.09      3.42 o 
  -4   7  15        0.00        3.64      2.95 o 
  -3   7  15       12.67       10.26      3.37 o 
  -2   7  15        9.28        5.52      4.32 o 
  -1   7  15       33.43       36.53      5.61 o 
   0   7  15        1.24        1.06      2.64 o 
   1   7  15        1.78        3.24      3.14 o 
  -5   8  15       18.00       15.83      3.69 o 
  -4   8  15       54.37       53.03      5.03 o 
  -3   8  15        2.00       -2.57      2.57 o 
  -2   8  15        0.80        1.89      4.32 o 
  -1   8  15       10.72       15.09      4.57 o 
   0   8  15       21.34       23.78      5.94 o 
   1   8  15        2.71        0.98      4.45 o 
  -4   9  15       10.66        9.14      3.24 o 
  -3   9  15       20.66       27.53      6.48 o 
  -2   9  15        2.09        7.29      5.40 o 
  -1   9  15        6.67        6.21      5.13 o 
   0   9  15        0.04        3.12      3.04 o 
  -3  10  15        6.09        3.78      4.59 o 
  -2  10  15       17.06        0.81      4.86 o 
  -1  10  15       88.91       84.23     10.26 o 
  -6   0  16       28.01       23.76      6.48 o 
  -5   0  16        2.77        0.20      3.14 o 
  -4   0  16        0.07       -4.05      4.05 o 
  -3   0  16        2.67        1.08      4.32 o 
  -2   0  16        0.41        1.89      4.05 o 
  -1   0  16        1.64       -2.97      4.05 o 
   0   0  16        3.10       -2.97      4.32 o 
   1   0  16        3.49       -1.89      5.13 o 
   2   0  16       28.97       19.44      7.56 o 
  -6   1  16        0.20       -0.55      3.18 o 
  -5   1  16       15.51       18.05      3.99 o 
  -4   1  16       66.05       79.86      6.48 o 
  -3   1  16        7.14        7.79      3.53 o 
  -2   1  16        3.23        4.23      2.95 o 
  -1   1  16        0.30        1.56      3.37 o 
   0   1  16        3.09        3.25      3.61 o 
   1   1  16       19.64       21.67      4.99 o 
   2   1  16        9.11       17.62      5.14 o 
  -6   2  16        1.60        3.91      4.17 o 
  -5   2  16        2.12        0.41      3.14 o 
  -4   2  16        1.19       -1.12      2.65 o 
  -3   2  16        0.40        4.99      3.24 o 
  -2   2  16        4.25       -1.04      3.04 o 
  -1   2  16        0.02       -2.57      2.57 o 
   0   2  16        4.07        3.90      5.67 o 
   1   2  16        0.06        2.97      3.82 o 
  -5   3  16       11.16       11.74      3.61 o 
  -4   3  16       48.69       44.80      5.06 o 
  -3   3  16       72.17       73.51      6.29 o 
  -2   3  16        2.27        1.41      3.51 o 
  -1   3  16        4.02        7.65      8.37 o 
   0   3  16        0.48        1.01      3.50 o 
   1   3  16        0.93        0.67      3.82 o 
  -5   4  16        0.14        3.39      2.95 o 
  -4   4  16        0.98       -2.83      2.83 o 
  -3   4  16        2.32        4.18      3.44 o 
  -2   4  16       14.25       12.83      4.10 o 
  -1   4  16        0.64       -1.04      4.18 o 
   0   4  16       10.89       16.20      4.72 o 
   1   4  16        0.71       -0.94      4.10 o 
  -5   5  16        7.50       -0.52      2.84 o 
  -4   5  16        5.04        4.97      3.18 o 
  -3   5  16        5.86        8.37      5.13 o 
  -2   5  16        2.87       -3.14      3.14 o 
  -1   5  16        6.77        3.37      6.34 o 
   0   5  16        2.56        2.86      3.88 o 
   1   5  16        1.65        3.48      3.80 o 
  -4   6  16        3.97        3.37      3.24 o 
  -3   6  16       22.44       19.12      3.99 o 
  -2   6  16        3.23        2.61      3.30 o 
  -1   6  16        0.00        1.53      3.57 o 
   0   6  16        3.36        7.28      4.48 o 
  -4   7  16        9.67       13.50      3.61 o 
  -3   7  16       34.19       45.11      5.23 o 
  -2   7  16        6.17        6.21      4.86 o 
  -1   7  16        0.10        2.14      5.53 o 
   0   7  16        9.17       10.65      4.67 o 
  -3   8  16        2.80       -0.27      4.32 o 
  -2   8  16       16.00       21.86      6.21 o 
  -1   8  16       15.21       14.85      4.77 o 
  -4   1  17       10.43       11.97      4.45 o 
  -3   1  17        1.63       -4.13      4.99 o 
  -2   1  17        0.80       -0.54      3.14 o 
  -1   1  17        0.15       -3.14      3.14 o 
   0   1  17        0.10       -2.65      2.65 o 
  -4   2  17        0.68        6.58      3.57 o 
  -3   2  17       14.56       13.67      4.19 o 
  -2   2  17        5.59        6.42      4.32 o 
  -1   2  17        9.41        2.58      5.26 o 
   0   2  17       20.49       24.63      7.15 o 
  -4   3  17       33.21       29.31      4.67 o 
  -3   3  17        5.96        8.10      3.80 o 
  -2   3  17        4.61        3.70      3.99 o 
  -1   3  17        6.13        5.11      3.35 o 
  -3   4  17        2.90       -1.14      3.30 o 
  -2   4  17        4.67        5.11      4.45 o 
  -1   4  17        8.06       15.60      4.48 o 
  -2   5  17        0.04       -2.98      2.98 o 
                                                 
